# Supplementary material for: trans-Dichloridobis[dicyclo­hex­yl(2,4,6-trimethyl­phen­yl)phosphane-κP]palladium(II)
Source: Acta Crystallogr Sect E Struct Rep Online. 2012 Oct 6;68(Pt 11):m1330–1. doi: 10.1107/S1600536812040810 (PMC3515096; doi:10.1107/S1600536812040810)
Supplement: Supplementary file 1 [file e-68-m1330-sup1.cif]

##############################################################################
#                                                                            #
# This CIF contains the data in a paper accepted for publication in          #
# Acta Crystallographica Section E. It conforms to the requirements of       #
# Notes for Authors for Acta Crystallographica Section E, and has been       #
# peer reviewed under the auspices of the IUCr Commission on Journals.       #
#                                                                            #
# Full details of the Crystallographic Information File format               #
# are given in the paper "The Crystallographic Information File (CIF):       #
# a New Standard Archive File for Crystallography" by S. R. Hall, F. H.      #
# Allen and I. D. Brown [Acta Cryst. (1991), A47, 655-685].                  #
#                                                                            #
# The current version of the core CIF dictionary is obtainable from          #
# ftp://ftp.iucr.org/pub/cif_core.dic.                                       #
#                                                                            #
# Software is freely available for graphical display of the structure(s)     #
# in this CIF. For information consult the CIF software page                 #
# http://www.iucr.org/resources/cif/software.                                #
#                                                                            #
# This file may be used for bona fide research purposes within the           #
# scientific community so long as proper attribution is given to the journal # 
# article from which it was obtained.                                        #
#                                                                            #
##############################################################################
data_global
_audit_creation_method     'WinGX routine CIF_UPDATE'
_audit_conform_dict_name     cif_core.dic
_audit_conform_dict_version     2.4
_journal_data_validation_number     ?
_journal_date_recd_electronic     2012-09-06
_journal_date_accepted     2012-09-27
_journal_name_full     'Acta Crystallographica, Section E'
_journal_year     2012
_journal_volume     68
_journal_issue     11
_journal_page_first     m1330
_journal_page_last     m1331
_journal_paper_category     QM
_journal_paper_doi     10.1107/S1600536812040810
_journal_coeditor_code     ZJ2095
_publ_contact_author_name     'Chiririwa, Haleden'
_publ_contact_author_address
;
Research Centre for Synthesis and Catalysis
Department of Chemistry
University of Johannesburg
PO Box 524
Auckland Park, 2006
Johannesburg, South Africa
;
_publ_contact_author_email     'harrychiririwa@yahoo.com, rmeijboom@uj.ac.za'
_publ_contact_author_fax     '+27 11 5592189'
_publ_contact_author_phone     '+27 11 5593436'
_publ_section_title
;\
<i>trans</i>-Dichloridobis[dicyclohexyl(2,4,6-trimethylphenyl)phosphane-\
\k<i>P</i>]palladium(II)
;
_publ_section_title_footnote     .
loop_
    _publ_author_name
    _publ_author_footnote
    _publ_author_address
    'Buthelezi, Isaac' .
;
Research Centre for Synthesis and Catalysis, Department of Chemistry,
University of Johannesburg, PO Box 524, Auckland Park,
2006, Johannesburg, South Africa
;
    'Chiririwa, Haleden' .
;
Research Centre for Synthesis and Catalysis, Department of Chemistry,
University of Johannesburg, PO Box 524, Auckland Park,
2006, Johannesburg, South Africa
;
    'Ogutu, Hezron' .
;
Research Centre for Synthesis and Catalysis, Department of Chemistry,
University of Johannesburg, PO Box 524, Auckland Park,
2006, Johannesburg, South Africa
;
    'Meijboom, Reinout' .
;
Research Centre for Synthesis and Catalysis, Department of Chemistry,
University of Johannesburg, PO Box 524, Auckland Park,
2006, Johannesburg, South Africa
;
_publ_section_synopsis     .
data_I
_audit_creation_method     'WinGX routine CIF_UPDATE'
_chemical_name_systematic     ?
_chemical_formula_moiety     'C42 H66 Cl2 P2 Pd'
_chemical_formula_sum     'C42 H66 Cl2 P2 Pd'
_chemical_formula_weight     810.19
_symmetry_cell_setting     triclinic
_symmetry_space_group_name_H-M     'P -1'
_symmetry_space_group_name_Hall     '-P 1'
loop_
    _symmetry_equiv_pos_as_xyz
    'x, y, z'
    '-x, -y, -z'
_cell_length_a     9.466(5)
_cell_length_b     10.625(5)
_cell_length_c     11.527(5)
_cell_angle_alpha     63.932(5)
_cell_angle_beta     84.500(5)
_cell_angle_gamma     75.874(5)
_cell_volume     1009.8(8)
_cell_formula_units_Z     1
_cell_measurement_reflns_used     3294
_cell_measurement_theta_min     2.19
_cell_measurement_theta_max     28.34
_cell_measurement_temperature     100(2)
_exptl_crystal_description     cube
_exptl_crystal_colour     yellow
_exptl_crystal_size_max     0.22
_exptl_crystal_size_mid     0.17
_exptl_crystal_size_min     0.16
_exptl_crystal_density_diffrn     1.332
_exptl_crystal_density_meas     1.332
_exptl_crystal_density_method     'not measured'
_exptl_crystal_F_000     428
_exptl_absorpt_coefficient_mu     0.699
_exptl_absorpt_correction_type     multi-scan
_exptl_absorpt_process_details     '(SADABS; Bruker, 2007)'
_exptl_absorpt_correction_T_min     0.8614
_exptl_absorpt_correction_T_max     0.8964
_exptl_special_details     ?
_diffrn_ambient_temperature     100(2)
_diffrn_radiation_type     MoK\a
_diffrn_radiation_wavelength     0.71069
_diffrn_radiation_monochromator     graphite
_diffrn_measurement_device_type     'Bruker APEXII CCD'
_diffrn_measurement_method     '\f and \w scans'
_diffrn_reflns_number     17391
_diffrn_reflns_av_R_equivalents     0.0822
_diffrn_reflns_theta_min     2.19
_diffrn_reflns_theta_max     28.34
_diffrn_reflns_theta_full     28.34
_diffrn_measured_fraction_theta_max     0.979
_diffrn_measured_fraction_theta_full     0.979
_diffrn_reflns_limit_h_min     -12
_diffrn_reflns_limit_h_max     12
_diffrn_reflns_limit_k_min     -14
_diffrn_reflns_limit_k_max     14
_diffrn_reflns_limit_l_min     -15
_diffrn_reflns_limit_l_max     15
_diffrn_standards_number     0
_diffrn_standards_interval_count     0
_diffrn_standards_interval_time     0
_diffrn_standards_decay_%     0
_refine_special_details
;
 Refinement of F^2^ against ALL reflections.  The weighted R-factor wR and
 goodness of fit S are based on F^2^, conventional R-factors R are based
 on F, with F set to zero for negative F^2^. The threshold expression of
 F^2^ > 2sigma(F^2^) is used only for calculating R-factors(gt) etc. and is
 not relevant to the choice of reflections for refinement.  R-factors based
 on F^2^ are statistically about twice as large as those based on F, and R-
 factors based on ALL data will be even larger.
;
_reflns_number_total     4932
_reflns_number_gt     3385
_reflns_threshold_expression     >2sigma(I)
_refine_ls_structure_factor_coef     Fsqd
_refine_ls_matrix_type     full
_refine_ls_R_factor_all     0.1016
_refine_ls_R_factor_gt     0.0614
_refine_ls_wR_factor_ref     0.1652
_refine_ls_goodness_of_fit_ref     1.015
_refine_ls_restrained_S_all     1.015
_refine_ls_number_reflns     4932
_refine_ls_number_parameters     217
_refine_ls_number_restraints     0
_refine_ls_hydrogen_treatment     constr
_refine_ls_weighting_scheme     calc
_refine_ls_weighting_details
         'calc w=1/[\s^2^(Fo^2^)+(0.0919P)^2^+0.0000P] where P=(Fo^2^+2Fc^2^)/3'
_atom_sites_solution_hydrogens     geom
_atom_sites_solution_primary     direct
_atom_sites_solution_secondary     difmap
_refine_ls_shift/su_max     0
_refine_ls_shift/su_mean     0
_refine_diff_density_max     1.049
_refine_diff_density_min     -1.931
_refine_ls_extinction_method     none
loop_
    _atom_type_symbol
    _atom_type_description
    _atom_type_scat_dispersion_real
    _atom_type_scat_dispersion_imag
    _atom_type_scat_source
    C C 0.0033 0.0016 'International Tables Vol C Tables 4.2.6.8 and 6.1.1.4'
    H H 0 0 'International Tables Vol C Tables 4.2.6.8 and 6.1.1.4'
    P P 0.1023 0.0942 'International Tables Vol C Tables 4.2.6.8 and 6.1.1.4'
    Cl Cl 0.1484 0.1585 'International Tables Vol C Tables 4.2.6.8 and 6.1.1.4'
    Pd Pd -0.9988 1.0072 'International Tables Vol C Tables 4.2.6.8 and 6.1.1.4'
_computing_data_collection     'APEX2 (Bruker, 2007)'
_computing_cell_refinement     'SAINT-Plus (Bruker, 2007)'
_computing_data_reduction     'SAINT-Plus (Bruker, 2007)'
_computing_structure_solution     'SHELXS97 (Sheldrick, 2008)'
_computing_structure_refinement     'SHELXL97 (Sheldrick, 2008)'
_computing_molecular_graphics     'SHELXTL (Sheldrick, 2008)'
_computing_publication_material     'SHELXTL (Sheldrick, 2008)'
loop_
    _atom_site_type_symbol
    _atom_site_label
    _atom_site_fract_x
    _atom_site_fract_y
    _atom_site_fract_z
    _atom_site_U_iso_or_equiv
    _atom_site_adp_type
    _atom_site_calc_flag
    _atom_site_refinement_flags
    _atom_site_occupancy
    _atom_site_disorder_assembly
    _atom_site_disorder_group
    Pd Pd1 0.5 0 0.5 0.02770(17) Uani d S 1 . .
    Cl Cl2 0.66664(12) 0.13206(13) 0.48974(13) 0.0403(3) Uani d . 1 . .
    P P1 0.31238(11) 0.14874(12) 0.56557(10) 0.0279(3) Uani d . 1 . .
    C C16 0.3797(5) 0.2560(5) 0.6307(4) 0.0332(10) Uani d . 1 . .
    C C11 0.1511(6) 0.2214(6) 0.3425(5) 0.0420(12) Uani d . 1 . .
    H H11A 0.0817 0.1659 0.4001 0.05 Uiso calc R 1 . .
    H H11B 0.2285 0.1549 0.3197 0.05 Uiso calc R 1 . .
    C C6 0.0268(5) 0.1246(5) 0.6872(5) 0.0363(11) Uani d . 1 . .
    C C2 0.2357(5) -0.0711(5) 0.7937(5) 0.0358(11) Uani d . 1 . .
    C C1 0.1790(5) 0.0641(5) 0.6878(4) 0.0316(10) Uani d . 1 . .
    H H1 0.1609 0.0137 0.6369 0.038 Uiso calc R 1 . .
    C C4 -0.0041(6) -0.0812(6) 0.8892(5) 0.0438(12) Uani d . 1 . .
    C C21 0.4639(5) 0.1621(6) 0.7596(5) 0.0405(12) Uani d . 1 . .
    H H21A 0.3976 0.1123 0.8265 0.049 Uiso calc R 1 . .
    H H21B 0.5438 0.0881 0.7492 0.049 Uiso calc R 1 . .
    C C17 0.2603(5) 0.3749(5) 0.6446(5) 0.0415(12) Uani d . 1 . .
    H H17A 0.2087 0.4373 0.5608 0.05 Uiso calc R 1 . .
    H H17B 0.1885 0.3314 0.7089 0.05 Uiso calc R 1 . .
    C C15 0.3216(5) 0.3781(6) 0.3220(5) 0.0435(12) Uani d . 1 . .
    H H15A 0.3587 0.4253 0.3663 0.052 Uiso calc R 1 . .
    H H15B 0.406 0.3152 0.3018 0.052 Uiso calc R 1 . .
    C C3 0.1420(6) -0.1368(5) 0.8900(5) 0.0427(12) Uani d . 1 . .
    H H3 0.1822 -0.2255 0.9604 0.051 Uiso calc R 1 . .
    C C12 0.0713(6) 0.3418(6) 0.2195(5) 0.0501(14) Uani d . 1 . .
    H H12A 0.028 0.2989 0.1747 0.06 Uiso calc R 1 . .
    H H12B -0.009 0.4051 0.2434 0.06 Uiso calc R 1 . .
    C C7 0.3943(6) -0.1527(6) 0.8096(5) 0.0491(14) Uani d . 1 . .
    H H7A 0.4314 -0.173 0.894 0.074 Uiso calc R 1 . .
    H H7B 0.4521 -0.0943 0.7411 0.074 Uiso calc R 1 . .
    H H7C 0.4014 -0.2434 0.8039 0.074 Uiso calc R 1 . .
    C C10 0.2180(5) 0.2864(5) 0.4122(4) 0.0300(9) Uani d . 1 . .
    H H10 0.1369 0.3521 0.4343 0.036 Uiso calc R 1 . .
    C C18 0.3265(6) 0.4651(6) 0.6878(7) 0.0567(16) Uani d . 1 . .
    H H18A 0.3939 0.5129 0.6208 0.068 Uiso calc R 1 . .
    H H18B 0.248 0.5408 0.6971 0.068 Uiso calc R 1 . .
    C C20 0.5269(6) 0.2537(7) 0.8028(6) 0.0527(14) Uani d . 1 . .
    H H20A 0.5996 0.2965 0.7393 0.063 Uiso calc R 1 . .
    H H20B 0.5774 0.1917 0.8871 0.063 Uiso calc R 1 . .
    C C9 -0.0548(5) 0.2671(6) 0.5890(5) 0.0477(13) Uani d . 1 . .
    H H9A -0.155 0.2882 0.6177 0.071 Uiso calc R 1 . .
    H H9B -0.056 0.2633 0.5057 0.071 Uiso calc R 1 . .
    H H9C -0.0064 0.3428 0.5796 0.071 Uiso calc R 1 . .
    C C13 0.1717(7) 0.4301(6) 0.1292(5) 0.0555(15) Uani d . 1 . .
    H H13A 0.1159 0.5087 0.0527 0.067 Uiso calc R 1 . .
    H H13B 0.2475 0.3689 0.0991 0.067 Uiso calc R 1 . .
    C C5 -0.0587(5) 0.0501(6) 0.7852(5) 0.0449(13) Uani d . 1 . .
    H H5 -0.1604 0.0906 0.7816 0.054 Uiso calc R 1 . .
    C C19 0.4088(6) 0.3735(7) 0.8154(6) 0.0565(15) Uani d . 1 . .
    H H19A 0.3405 0.3313 0.8844 0.068 Uiso calc R 1 . .
    H H19B 0.4537 0.434 0.8392 0.068 Uiso calc R 1 . .
    C C14 0.2432(6) 0.4931(6) 0.1962(5) 0.0517(14) Uani d . 1 . .
    H H14A 0.1681 0.564 0.2157 0.062 Uiso calc R 1 . .
    H H14B 0.3144 0.5446 0.1373 0.062 Uiso calc R 1 . .
    C C8 -0.1042(7) -0.1536(7) 0.9946(6) 0.0652(18) Uani d . 1 . .
    H H8A -0.0615 -0.257 1.038 0.098 Uiso calc R 1 . .
    H H8B -0.199 -0.1378 0.9569 0.098 Uiso calc R 1 . .
    H H8C -0.1171 -0.1129 1.0575 0.098 Uiso calc R 1 . .
loop_
    _atom_site_aniso_label
    _atom_site_aniso_U_11
    _atom_site_aniso_U_22
    _atom_site_aniso_U_33
    _atom_site_aniso_U_12
    _atom_site_aniso_U_13
    _atom_site_aniso_U_23
    Pd1 0.0255(3) 0.0175(3) 0.0286(3) 0.00253(18) 0.00010(18) -0.00339(19)
    Cl2 0.0323(6) 0.0314(6) 0.0560(8) -0.0062(5) 0.0050(5) -0.0190(6)
    P1 0.0264(6) 0.0194(6) 0.0277(6) 0.0018(4) -0.0007(4) -0.0043(5)
    C16 0.034(2) 0.027(2) 0.034(2) 0.0008(19) -0.0038(19) -0.011(2)
    C11 0.042(3) 0.035(3) 0.041(3) -0.001(2) -0.007(2) -0.013(2)
    C6 0.032(2) 0.032(3) 0.042(3) -0.002(2) 0.003(2) -0.017(2)
    C2 0.037(2) 0.026(2) 0.034(2) 0.0014(19) 0.0014(19) -0.007(2)
    C1 0.036(2) 0.021(2) 0.029(2) 0.0017(18) -0.0018(18) -0.0067(18)
    C4 0.051(3) 0.038(3) 0.046(3) -0.021(2) 0.016(2) -0.019(2)
    C21 0.038(3) 0.037(3) 0.035(3) 0.002(2) -0.004(2) -0.009(2)
    C17 0.035(2) 0.032(3) 0.054(3) 0.001(2) -0.002(2) -0.020(2)
    C15 0.042(3) 0.035(3) 0.031(2) -0.003(2) -0.003(2) 0.004(2)
    C3 0.055(3) 0.030(3) 0.030(2) -0.007(2) 0.008(2) -0.005(2)
    C12 0.051(3) 0.049(3) 0.044(3) -0.004(3) -0.016(2) -0.014(3)
    C7 0.049(3) 0.030(3) 0.040(3) 0.013(2) 0.005(2) -0.002(2)
    C10 0.027(2) 0.024(2) 0.027(2) 0.0038(17) -0.0026(17) -0.0049(18)
    C18 0.046(3) 0.044(3) 0.088(5) -0.003(3) 0.004(3) -0.040(3)
    C20 0.045(3) 0.061(4) 0.051(3) -0.001(3) -0.008(3) -0.028(3)
    C9 0.029(2) 0.045(3) 0.047(3) 0.006(2) 0.003(2) -0.009(3)
    C13 0.065(4) 0.048(3) 0.035(3) 0.002(3) -0.013(3) -0.006(3)
    C5 0.029(2) 0.047(3) 0.057(3) -0.008(2) 0.008(2) -0.023(3)
    C19 0.052(3) 0.069(4) 0.065(4) -0.016(3) 0.015(3) -0.045(4)
    C14 0.051(3) 0.039(3) 0.038(3) -0.006(3) -0.012(2) 0.007(2)
    C8 0.075(4) 0.056(4) 0.062(4) -0.024(3) 0.032(3) -0.024(3)
_geom_special_details
;
 All esds (except the esd in the dihedral angle between two l.s. planes)
 are estimated using the full covariance matrix.  The cell esds are taken
 into account individually in the estimation of esds in distances, angles
 and torsion angles; correlations between esds in cell parameters are only
 used when they are defined by crystal symmetry.  An approximate (isotropic)
 treatment of cell esds is used for estimating esds involving l.s. planes.
;
loop_
    _geom_bond_atom_site_label_1
    _geom_bond_atom_site_label_2
    _geom_bond_site_symmetry_2
    _geom_bond_distance
    _geom_bond_publ_flag
    Pd1 Cl2 . 2.3172(14) ?
    Pd1 Cl2 2_656 2.3172(14) ?
    Pd1 P1 . 2.3760(13) ?
    Pd1 P1 2_656 2.3760(13) ?
    P1 C10 . 1.859(4) ?
    P1 C16 . 1.862(5) ?
    P1 C1 . 1.868(5) ?
    C16 C17 . 1.532(6) ?
    C16 C21 . 1.541(6) ?
    C11 C10 . 1.524(7) ?
    C11 C12 . 1.536(7) ?
    C11 H11A . 0.99 ?
    C11 H11B . 0.99 ?
    C6 C5 . 1.382(7) ?
    C6 C1 . 1.427(6) ?
    C6 C9 . 1.503(7) ?
    C2 C3 . 1.393(6) ?
    C2 C1 . 1.431(6) ?
    C2 C7 . 1.522(6) ?
    C1 H1 . 1 ?
    C4 C3 . 1.364(7) ?
    C4 C5 . 1.395(8) ?
    C4 C8 . 1.510(7) ?
    C21 C20 . 1.522(8) ?
    C21 H21A . 0.99 ?
    C21 H21B . 0.99 ?
    C17 C18 . 1.526(7) ?
    C17 H17A . 0.99 ?
    C17 H17B . 0.99 ?
    C15 C14 . 1.534(6) ?
    C15 C10 . 1.540(6) ?
    C15 H15A . 0.99 ?
    C15 H15B . 0.99 ?
    C3 H3 . 0.95 ?
    C12 C13 . 1.502(8) ?
    C12 H12A . 0.99 ?
    C12 H12B . 0.99 ?
    C7 H7A . 0.98 ?
    C7 H7B . 0.98 ?
    C7 H7C . 0.98 ?
    C10 H10 . 1 ?
    C18 C19 . 1.520(9) ?
    C18 H18A . 0.99 ?
    C18 H18B . 0.99 ?
    C20 C19 . 1.526(8) ?
    C20 H20A . 0.99 ?
    C20 H20B . 0.99 ?
    C9 H9A . 0.98 ?
    C9 H9B . 0.98 ?
    C9 H9C . 0.98 ?
    C13 C14 . 1.509(8) ?
    C13 H13A . 0.99 ?
    C13 H13B . 0.99 ?
    C5 H5 . 0.95 ?
    C19 H19A . 0.99 ?
    C19 H19B . 0.99 ?
    C14 H14A . 0.99 ?
    C14 H14B . 0.99 ?
    C8 H8A . 0.98 ?
    C8 H8B . 0.98 ?
    C8 H8C . 0.98 ?
loop_
    _geom_angle_atom_site_label_1
    _geom_angle_atom_site_label_2
    _geom_angle_atom_site_label_3
    _geom_angle_site_symmetry_1
    _geom_angle_site_symmetry_3
    _geom_angle
    _geom_angle_publ_flag
    Cl2 Pd1 Cl2 . 2_656 180 ?
    Cl2 Pd1 P1 . . 91.61(6) ?
    Cl2 Pd1 P1 2_656 . 88.39(6) ?
    Cl2 Pd1 P1 . 2_656 88.39(6) ?
    Cl2 Pd1 P1 2_656 2_656 91.61(6) ?
    P1 Pd1 P1 . 2_656 180 ?
    C10 P1 C16 . . 103.8(2) ?
    C10 P1 C1 . . 110.9(2) ?
    C16 P1 C1 . . 104.3(2) ?
    C10 P1 Pd1 . . 104.11(15) ?
    C16 P1 Pd1 . . 114.10(15) ?
    C1 P1 Pd1 . . 118.79(15) ?
    C17 C16 C21 . . 109.7(4) ?
    C17 C16 P1 . . 113.7(3) ?
    C21 C16 P1 . . 112.9(3) ?
    C10 C11 C12 . . 109.6(4) ?
    C10 C11 H11A . . 109.7 ?
    C12 C11 H11A . . 109.7 ?
    C10 C11 H11B . . 109.7 ?
    C12 C11 H11B . . 109.7 ?
    H11A C11 H11B . . 108.2 ?
    C5 C6 C1 . . 119.4(4) ?
    C5 C6 C9 . . 114.2(4) ?
    C1 C6 C9 . . 126.4(4) ?
    C3 C2 C1 . . 119.4(4) ?
    C3 C2 C7 . . 115.9(4) ?
    C1 C2 C7 . . 124.7(4) ?
    C6 C1 C2 . . 117.3(4) ?
    C6 C1 P1 . . 125.7(3) ?
    C2 C1 P1 . . 116.9(3) ?
    C6 C1 H1 . . 90.7 ?
    C2 C1 H1 . . 90.7 ?
    P1 C1 H1 . . 90.7 ?
    C3 C4 C5 . . 116.5(4) ?
    C3 C4 C8 . . 123.1(5) ?
    C5 C4 C8 . . 120.4(5) ?
    C20 C21 C16 . . 110.7(4) ?
    C20 C21 H21A . . 109.5 ?
    C16 C21 H21A . . 109.5 ?
    C20 C21 H21B . . 109.5 ?
    C16 C21 H21B . . 109.5 ?
    H21A C21 H21B . . 108.1 ?
    C18 C17 C16 . . 110.3(4) ?
    C18 C17 H17A . . 109.6 ?
    C16 C17 H17A . . 109.6 ?
    C18 C17 H17B . . 109.6 ?
    C16 C17 H17B . . 109.6 ?
    H17A C17 H17B . . 108.1 ?
    C14 C15 C10 . . 110.9(4) ?
    C14 C15 H15A . . 109.4 ?
    C10 C15 H15A . . 109.4 ?
    C14 C15 H15B . . 109.4 ?
    C10 C15 H15B . . 109.4 ?
    H15A C15 H15B . . 108 ?
    C4 C3 C2 . . 123.7(5) ?
    C4 C3 H3 . . 118.1 ?
    C2 C3 H3 . . 118.1 ?
    C13 C12 C11 . . 111.8(5) ?
    C13 C12 H12A . . 109.2 ?
    C11 C12 H12A . . 109.2 ?
    C13 C12 H12B . . 109.2 ?
    C11 C12 H12B . . 109.2 ?
    H12A C12 H12B . . 107.9 ?
    C2 C7 H7A . . 109.5 ?
    C2 C7 H7B . . 109.5 ?
    H7A C7 H7B . . 109.5 ?
    C2 C7 H7C . . 109.5 ?
    H7A C7 H7C . . 109.5 ?
    H7B C7 H7C . . 109.5 ?
    C11 C10 C15 . . 110.4(4) ?
    C11 C10 P1 . . 112.8(3) ?
    C15 C10 P1 . . 110.9(3) ?
    C11 C10 H10 . . 107.5 ?
    C15 C10 H10 . . 107.5 ?
    P1 C10 H10 . . 107.5 ?
    C19 C18 C17 . . 111.6(5) ?
    C19 C18 H18A . . 109.3 ?
    C17 C18 H18A . . 109.3 ?
    C19 C18 H18B . . 109.3 ?
    C17 C18 H18B . . 109.3 ?
    H18A C18 H18B . . 108 ?
    C21 C20 C19 . . 111.7(5) ?
    C21 C20 H20A . . 109.3 ?
    C19 C20 H20A . . 109.3 ?
    C21 C20 H20B . . 109.3 ?
    C19 C20 H20B . . 109.3 ?
    H20A C20 H20B . . 107.9 ?
    C6 C9 H9A . . 109.5 ?
    C6 C9 H9B . . 109.5 ?
    H9A C9 H9B . . 109.5 ?
    C6 C9 H9C . . 109.5 ?
    H9A C9 H9C . . 109.5 ?
    H9B C9 H9C . . 109.5 ?
    C12 C13 C14 . . 110.5(5) ?
    C12 C13 H13A . . 109.6 ?
    C14 C13 H13A . . 109.6 ?
    C12 C13 H13B . . 109.6 ?
    C14 C13 H13B . . 109.6 ?
    H13A C13 H13B . . 108.1 ?
    C6 C5 C4 . . 123.7(5) ?
    C6 C5 H5 . . 118.2 ?
    C4 C5 H5 . . 118.2 ?
    C18 C19 C20 . . 109.5(5) ?
    C18 C19 H19A . . 109.8 ?
    C20 C19 H19A . . 109.8 ?
    C18 C19 H19B . . 109.8 ?
    C20 C19 H19B . . 109.8 ?
    H19A C19 H19B . . 108.2 ?
    C13 C14 C15 . . 112.5(5) ?
    C13 C14 H14A . . 109.1 ?
    C15 C14 H14A . . 109.1 ?
    C13 C14 H14B . . 109.1 ?
    C15 C14 H14B . . 109.1 ?
    H14A C14 H14B . . 107.8 ?
    C4 C8 H8A . . 109.5 ?
    C4 C8 H8B . . 109.5 ?
    H8A C8 H8B . . 109.5 ?
    C4 C8 H8C . . 109.5 ?
    H8A C8 H8C . . 109.5 ?
    H8B C8 H8C . . 109.5 ?
_iucr_refine_instructions_details
;
TITL mo_12hp_ib1_0m in P1
CELL  0.71069   9.4660  10.6250  11.5270   63.932   84.500   75.874
ZERR     2.00   0.0050   0.0050   0.0050    0.005    0.005    0.005
LATT   1
SFAC  C    H    P    CL   PD
UNIT  42   66   2    2    1
MERG   2
OMIT    -4.00 180.00
FMAP   2
PLAN   10
SIZE     0.16   0.17   0.22
ACTA
BOND   $H
LIST   1
L.S.   4
TEMP  -173.00
WGHT    0.091900
FVAR       0.26464
PD1   5    0.500000    0.000000    0.500000    10.50000    0.02552    0.01749 =
         0.02860   -0.00339    0.00010    0.00253
CL2   4    0.666635    0.132056    0.489737    11.00000    0.03231    0.03140 =
         0.05596   -0.01896    0.00504   -0.00623
P1    3    0.312384    0.148735    0.565567    11.00000    0.02637    0.01936 =
         0.02772   -0.00432   -0.00071    0.00175
C16   1    0.379723    0.256041    0.630672    11.00000    0.03360    0.02654 =
         0.03382   -0.01106   -0.00377    0.00077
C11   1    0.151085    0.221400    0.342517    11.00000    0.04222    0.03539 =
         0.04121   -0.01270   -0.00717   -0.00077
AFIX  23
H11A  2    0.081732    0.165924    0.400051    11.00000   -1.20000
H11B  2    0.228540    0.154891    0.319657    11.00000   -1.20000
AFIX   0
C6    1    0.026770    0.124619    0.687211    11.00000    0.03229    0.03218 =
         0.04186   -0.01700    0.00343   -0.00205
C2    1    0.235700   -0.071094    0.793661    11.00000    0.03683    0.02557 =
         0.03390   -0.00750    0.00141    0.00135
C1    1    0.178963    0.064058    0.687807    11.00000    0.03571    0.02084 =
         0.02947   -0.00667   -0.00185    0.00167
AFIX  13
H1    2    0.160929    0.013678    0.636893    11.00000   -1.20000
AFIX   0
C4    1   -0.004099   -0.081166    0.889151    11.00000    0.05145    0.03801 =
         0.04567   -0.01904    0.01625   -0.02059
C21   1    0.463903    0.162089    0.759583    11.00000    0.03813    0.03652 =
         0.03495   -0.00947   -0.00396    0.00221
AFIX  23
H21A  2    0.397550    0.112283    0.826496    11.00000   -1.20000
H21B  2    0.543794    0.088080    0.749154    11.00000   -1.20000
AFIX   0
C17   1    0.260260    0.374933    0.644614    11.00000    0.03535    0.03167 =
         0.05445   -0.01966   -0.00198    0.00062
AFIX  23
H17A  2    0.208681    0.437330    0.560843    11.00000   -1.20000
H17B  2    0.188506    0.331384    0.708898    11.00000   -1.20000
AFIX   0
C15   1    0.321599    0.378135    0.322007    11.00000    0.04204    0.03484 =
         0.03120    0.00350   -0.00337   -0.00259
AFIX  23
H15A  2    0.358669    0.425282    0.366323    11.00000   -1.20000
H15B  2    0.405979    0.315200    0.301782    11.00000   -1.20000
AFIX   0
C3    1    0.142036   -0.136835    0.890014    11.00000    0.05500    0.03034 =
         0.03020   -0.00468    0.00768   -0.00669
AFIX  43
H3    2    0.182183   -0.225509    0.960363    11.00000   -1.20000
AFIX   0
C12   1    0.071257    0.341819    0.219478    11.00000    0.05077    0.04852 =
         0.04395   -0.01423   -0.01607   -0.00372
AFIX  23
H12A  2    0.027991    0.298911    0.174722    11.00000   -1.20000
H12B  2   -0.009044    0.405127    0.243449    11.00000   -1.20000
AFIX   0
C7    1    0.394273   -0.152713    0.809576    11.00000    0.04896    0.03017 =
         0.03951   -0.00167    0.00502    0.01318
AFIX 137
H7A   2    0.431357   -0.173024    0.893982    11.00000   -1.50000
H7B   2    0.452123   -0.094272    0.741139    11.00000   -1.50000
H7C   2    0.401444   -0.243397    0.803853    11.00000   -1.50000
AFIX   0
C10   1    0.218044    0.286410    0.412165    11.00000    0.02700    0.02372 =
         0.02743   -0.00488   -0.00259    0.00382
AFIX  13
H10   2    0.136860    0.352084    0.434324    11.00000   -1.20000
AFIX   0
C18   1    0.326474    0.465063    0.687771    11.00000    0.04595    0.04442 =
         0.08812   -0.04017    0.00420   -0.00326
AFIX  23
H18A  2    0.393858    0.512891    0.620799    11.00000   -1.20000
H18B  2    0.247955    0.540812    0.697055    11.00000   -1.20000
AFIX   0
C20   1    0.526875    0.253660    0.802789    11.00000    0.04544    0.06144 =
         0.05133   -0.02820   -0.00792   -0.00126
AFIX  23
H20A  2    0.599591    0.296550    0.739335    11.00000   -1.20000
H20B  2    0.577439    0.191743    0.887109    11.00000   -1.20000
AFIX   0
C9    1   -0.054759    0.267142    0.589043    11.00000    0.02865    0.04548 =
         0.04748   -0.00861    0.00298    0.00565
AFIX 137
H9A   2   -0.154952    0.288210    0.617747    11.00000   -1.50000
H9B   2   -0.056023    0.263325    0.505744    11.00000   -1.50000
H9C   2   -0.006449    0.342795    0.579646    11.00000   -1.50000
AFIX   0
C13   1    0.171733    0.430117    0.129179    11.00000    0.06473    0.04794 =
         0.03498   -0.00596   -0.01312    0.00220
AFIX  23
H13A  2    0.115898    0.508692    0.052739    11.00000   -1.20000
H13B  2    0.247484    0.368939    0.099077    11.00000   -1.20000
AFIX   0
C5    1   -0.058698    0.050135    0.785214    11.00000    0.02899    0.04706 =
         0.05693   -0.02269    0.00843   -0.00792
AFIX  43
H5    2   -0.160351    0.090590    0.781632    11.00000   -1.20000
AFIX   0
C19   1    0.408772    0.373453    0.815433    11.00000    0.05213    0.06919 =
         0.06472   -0.04529    0.01542   -0.01605
AFIX  23
H19A  2    0.340500    0.331271    0.884387    11.00000   -1.20000
H19B  2    0.453662    0.433970    0.839239    11.00000   -1.20000
AFIX   0
C14   1    0.243209    0.493082    0.196210    11.00000    0.05105    0.03949 =
         0.03819    0.00701   -0.01206   -0.00585
AFIX  23
H14A  2    0.168123    0.563996    0.215697    11.00000   -1.20000
H14B  2    0.314359    0.544581    0.137263    11.00000   -1.20000
AFIX   0
C8    1   -0.104224   -0.153556    0.994643    11.00000    0.07492    0.05606 =
         0.06159   -0.02368    0.03153   -0.02440
AFIX 137
H8A   2   -0.061505   -0.257006    1.037971    11.00000   -1.50000
H8B   2   -0.199027   -0.137771    0.956861    11.00000   -1.50000
H8C   2   -0.117103   -0.112858    1.057543    11.00000   -1.50000
HKLF    4
REM  mo_12hp_ib1_0m in P1
REM R1 =  0.0614 for   3385 Fo > 4sig(Fo)  and  0.1016 for all   4932 data
REM    217 parameters refined using      0 restraints
END
WGHT      0.0919      0.0000
REM Highest difference peak  1.049,  deepest hole -1.931,  1-sigma level  0.134
Q1    1   0.4416 -0.0400  0.4491  11.00000  0.05    1.05
Q2    1   0.5899  0.0215  0.4621  11.00000  0.05    0.99
Q3    1   0.4638  0.2865  0.5664  11.00000  0.05    0.89
Q4    1   0.6646  0.0866  0.4244  11.00000  0.05    0.79
Q5    1   0.5758  0.0915  0.5588  11.00000  0.05    0.75
Q6    1   0.3582  0.1858  0.6109  11.00000  0.05    0.66
Q7    1   0.7342  0.1199  0.4521  11.00000  0.05    0.57
Q8    1   0.8014  0.0574  0.5459  11.00000  0.05    0.51
Q9    1   0.3871  0.0966  0.5306  11.00000  0.05    0.49
Q10   1   0.8139  0.1617  0.5221  11.00000  0.05    0.48
;
