# Supplementary material for: trans-Dichloridobis[dicyclo­hex­yl(2,4,6-trimethyl­phen­yl)phosphane-κP]palladium(II)
Source: Acta Crystallogr Sect E Struct Rep Online. 2012 Oct 6;68(Pt 11):m1330–1. doi: 10.1107/S1600536812040810 (PMC3515096; doi:10.1107/S1600536812040810)
Supplement: Supplementary file 2 [file e-68-m1330-Isup2.hkl]

#
# h,k,l, Fc-squared, Fo-squared, sigma(Fo-squared) and status flag
#
data_I
_shelx_title ' mo_12hp_ib1_0m in P1'
_shelx_refln_list_code          4
_shelx_F_calc_maximum      109.61
_exptl_crystal_F_000       428.00
_reflns_d_resolution_high  0.7487
 
loop_
 _symmetry_equiv_pos_as_xyz
 'x, y, z'
 '-x, -y, -z'
 
_cell_length_a     9.4660
_cell_length_b    10.6250
_cell_length_c    11.5270
_cell_angle_alpha  63.932
_cell_angle_beta   84.500
_cell_angle_gamma  75.874
 
_shelx_F_squared_multiplier     1.000
 
loop_
 _refln_index_h
 _refln_index_k
 _refln_index_l
 _refln_F_squared_calc
 _refln_F_squared_meas
 _refln_F_squared_sigma
 _refln_observed_status
   1   0   0     1462.61     1551.78     32.80 o
   2   0   0      116.16      150.19      8.31 o
   3   0   0        1.03       -7.70      6.18 o
   4   0   0      513.85      507.25     19.77 o
   5   0   0     1216.30     1154.59     43.37 o
   6   0   0     2128.39     2153.43     59.92 o
   7   0   0      605.97      641.77     24.46 o
   8   0   0        3.36       24.97     13.22 o
   9   0   0       40.95       62.60     17.30 o
  10   0   0       78.69      107.02     25.84 o
  11   0   0      452.09      376.69     49.06 o
  12   0   0      166.30      312.21     70.16 o
 -11   1   0       49.34       14.34     25.96 o
 -10   1   0      170.10      235.53     47.69 o
  -9   1   0      218.50      196.15     25.13 o
  -8   1   0      210.57      169.97     22.71 o
  -7   1   0      316.59      358.55     18.31 o
  -6   1   0     1205.64     1186.10     34.40 o
  -5   1   0      966.84      842.50     25.87 o
  -4   1   0      734.57      711.15     23.90 o
  -3   1   0      993.86      825.60     25.91 o
  -2   1   0     4612.80     4589.79    118.69 o
  -1   1   0      394.34      488.05     15.64 o
   0   1   0     7174.92     8856.20    225.54 o
   1   1   0     5747.53     5063.81    114.34 o
   2   1   0     2491.73     2068.02     50.90 o
   3   1   0      197.68      185.97      8.03 o
   4   1   0      639.50      603.49     17.56 o
   5   1   0     1274.06     1236.46     32.21 o
   6   1   0     2218.81     2231.34     59.35 o
   7   1   0      387.34      404.00     18.20 o
   8   1   0       15.46       23.71     13.13 o
   9   1   0        2.59        0.54     16.33 o
  10   1   0      131.62      162.08     40.86 o
  11   1   0      407.64      399.69     47.35 o
  12   1   0      123.37      153.59     31.04 o
 -11   2   0        7.00       -4.76     29.68 o
 -10   2   0       68.47       13.21     21.51 o
  -9   2   0      269.64      272.65     34.11 o
  -8   2   0      592.69      587.28     44.33 o
  -7   2   0       65.70       84.64     14.91 o
  -6   2   0       99.07       99.64     14.04 o
  -5   2   0      178.23      176.66     13.90 o
  -4   2   0     1607.93     1778.03     55.85 o
  -3   2   0     1252.52     1245.88     39.28 o
  -2   2   0     1587.16     1905.04     53.65 o
  -1   2   0     5103.58     6717.08    172.91 o
   0   2   0      244.34      229.66     10.22 o
   1   2   0      708.98      915.73     28.33 o
   2   2   0      297.15      319.26     12.90 o
   3   2   0      891.09      723.26     23.28 o
   4   2   0     1980.32     1702.73     48.00 o
   5   2   0      903.10      929.36     37.57 o
   6   2   0     1248.59     1129.22     36.05 o
   7   2   0      612.54      613.53     24.93 o
   8   2   0       98.95      113.94     14.81 o
   9   2   0       68.21       62.41     26.09 o
  10   2   0      158.11      207.91     30.53 o
  11   2   0      344.19      361.05     45.31 o
  12   2   0      135.93      187.08     48.70 o
 -11   3   0        1.29        0.77     29.29 o
 -10   3   0       42.12       62.19     39.29 o
  -9   3   0      729.40      611.17     46.01 o
  -8   3   0      809.41      798.55     57.62 o
  -7   3   0      206.16      209.42     25.45 o
  -6   3   0       59.76       69.55     16.02 o
  -5   3   0        6.68       -5.69     12.34 o
  -4   3   0     1714.35     1956.29     56.13 o
  -3   3   0     2349.93     2590.85     71.29 o
  -2   3   0     2995.97     3876.53    112.75 o
  -1   3   0       49.20       78.03     10.65 o
   0   3   0      314.55      447.18     18.14 o
   1   3   0      221.52      267.10     13.62 o
   2   3   0     2711.75     2938.93     96.28 o
   3   3   0     3230.56     2917.05     79.06 o
   4   3   0     1971.87     1948.49     54.34 o
   5   3   0      193.54      191.92     11.78 o
   6   3   0       14.18       -6.69      8.50 o
   7   3   0     1122.28     1092.24     36.40 o
   8   3   0      231.88      192.70     17.90 o
   9   3   0      472.79      449.89     29.30 o
  10   3   0      170.16      205.22     22.96 o
  11   3   0       47.28       88.53     24.47 o
  12   3   0        9.37       -0.68     24.79 o
 -10   4   0       34.13       14.59     33.07 o
  -9   4   0      479.60      354.94     47.52 o
  -8   4   0      604.99      581.97     46.79 o
  -7   4   0      962.18      989.38     46.13 o
  -6   4   0      165.38      170.91     20.46 o
  -5   4   0       97.93       81.33     17.35 o
  -4   4   0      481.77      520.30     24.48 o
  -3   4   0     3370.76     3869.17    104.52 o
  -2   4   0     1884.07     2242.55     69.31 o
  -1   4   0     1173.29     1551.41     50.18 o
   0   4   0      362.46      515.68     21.04 o
   1   4   0       89.26       99.72     15.57 o
   2   4   0     2192.29     2365.01     63.78 o
   3   4   0     4705.46     4701.50    134.04 o
   4   4   0     2401.98     2524.50     74.18 o
   5   4   0        2.24       -7.16      8.29 o
   6   4   0       74.35       81.43     11.15 o
   7   4   0      350.72      355.91     18.61 o
   8   4   0      585.97      637.97     35.85 o
   9   4   0      678.06      795.91     40.35 o
  10   4   0       87.61      122.53     19.88 o
  11   4   0       16.07      -23.65     31.28 o
  12   4   0       14.85       55.93     23.75 o
 -10   5   0       96.29       12.99     36.10 o
  -9   5   0      180.73      181.88     39.04 o
  -8   5   0      198.41      180.11     44.47 o
  -7   5   0      207.10      205.90     37.39 o
  -6   5   0      613.91      639.37     47.32 o
  -5   5   0     2323.90     2308.67     84.73 o
  -4   5   0        0.96      -22.83     15.91 o
  -3   5   0     1312.22     1524.81     52.95 o
  -2   5   0      633.12      715.91     32.08 o
  -1   5   0     1414.34     1633.62     53.61 o
   0   5   0       25.96        0.60     10.45 o
   1   5   0     1224.97     1461.67     47.13 o
   2   5   0     1447.28     1543.80     48.98 o
   3   5   0     1386.90     1289.06     38.15 o
   4   5   0     1280.45     1319.75     43.18 o
   5   5   0       30.71       30.60     10.41 o
   6   5   0       10.45        8.48     10.41 o
   7   5   0       45.21       52.22     12.71 o
   8   5   0      254.46      282.81     22.96 o
   9   5   0      626.97      683.61     61.00 o
  10   5   0      109.58      128.70     23.44 o
  11   5   0        1.63       13.31     19.37 o
  12   5   0        0.11       -9.30     19.47 o
  -9   6   0        8.87       23.17     37.68 o
  -8   6   0       52.65       28.27     43.19 o
  -7   6   0      139.93      157.32     33.95 o
  -6   6   0      267.13      244.27     29.29 o
  -5   6   0     1941.03     2026.33     78.37 o
  -4   6   0      209.91      256.86     28.11 o
  -3   6   0        9.76       -0.95     20.14 o
  -2   6   0      110.98      154.84     19.71 o
  -1   6   0      785.86      877.80     36.84 o
   0   6   0     1108.42     1177.92     42.68 o
   1   6   0     2069.51     2251.93     70.05 o
   2   6   0      487.75      563.02     25.98 o
   3   6   0      270.23      282.92     16.81 o
   4   6   0      244.66      271.55     16.47 o
   5   6   0      571.89      584.29     27.20 o
   6   6   0      426.14      423.31     23.24 o
   7   6   0      210.77      218.25     27.19 o
   8   6   0       44.21       24.48     23.37 o
   9   6   0       67.89       80.21     17.95 o
  10   6   0      129.38      178.06     26.46 o
  11   6   0       21.45       10.00     20.56 o
  12   6   0       28.40      -17.19     34.24 o
  -8   7   0        8.26       36.30     48.44 o
  -7   7   0       33.20       52.43     45.13 o
  -6   7   0      475.32      451.53     47.09 o
  -5   7   0      826.74      911.59     48.83 o
  -4   7   0      183.55      210.49     28.72 o
  -3   7   0       15.68       40.99     23.66 o
  -2   7   0      199.25      212.72     26.38 o
  -1   7   0      779.86      861.51     43.20 o
   0   7   0     1867.33     1963.89     73.00 o
   1   7   0     1686.20     1939.19     63.55 o
   2   7   0      231.16      287.13     20.90 o
   3   7   0        5.40       -1.76     20.94 o
   4   7   0        4.34        5.51     13.52 o
   5   7   0      762.96      866.02     32.17 o
   6   7   0     1480.86     1598.65     70.37 o
   7   7   0      665.40      708.11     66.09 o
   8   7   0      102.51       75.51     22.75 o
   9   7   0        0.20       38.49     28.09 o
  10   7   0       71.51       90.32     24.17 o
  11   7   0      133.27       72.29     34.23 o
  -7   8   0       62.21       86.94     51.22 o
  -6   8   0      167.92      181.31     39.21 o
  -5   8   0      466.98      536.75     41.15 o
  -4   8   0      161.27      181.47     30.14 o
  -3   8   0       89.52      118.89     26.84 o
  -2   8   0       63.21       20.41     41.32 o
  -1   8   0      607.76      690.19     40.14 o
   0   8   0     1542.84     1648.14     65.88 o
   1   8   0     1218.64     1341.92     56.35 o
   2   8   0      318.85      376.53     28.59 o
   3   8   0      113.31       96.26     19.13 o
   4   8   0       83.04       66.63     17.88 o
   5   8   0      769.85      806.66     34.97 o
   6   8   0      758.96      808.97     54.95 o
   7   8   0      197.48      213.06     27.08 o
   8   8   0      149.47      112.33     32.06 o
   9   8   0        0.32       10.47     28.86 o
  10   8   0       13.27       -1.53     29.74 o
  11   8   0      273.17      304.41     44.24 o
  -6   9   0      137.91       -2.56     49.75 o
  -5   9   0       79.52       85.94     43.15 o
  -4   9   0      241.62      238.05     33.56 o
  -3   9   0      462.33      506.24     39.75 o
  -2   9   0      280.75      286.81     43.28 o
  -1   9   0       80.07       64.23     24.63 o
   0   9   0       11.94       59.65     24.25 o
   1   9   0      271.14      298.77     29.23 o
   2   9   0      681.45      672.88     54.21 o
   3   9   0      143.55      119.84     23.40 o
   4   9   0       12.54       12.08     22.76 o
   5   9   0      350.38      305.05     40.04 o
   6   9   0      464.82      453.98     45.77 o
   7   9   0       34.76       93.59     32.36 o
   8   9   0       58.85        9.02     30.38 o
   9   9   0       19.57       26.68     32.34 o
  10   9   0       23.20      -45.07     59.83 o
  -5  10   0        0.39       54.45     39.36 o
  -4  10   0      256.75      237.46     43.07 o
  -3  10   0      394.47      352.21     37.69 o
  -2  10   0      639.20      646.86     44.07 o
  -1  10   0      301.36      362.27     35.80 o
   0  10   0       31.99       70.09     25.97 o
   1  10   0        0.25       34.39     24.12 o
   2  10   0       68.24       35.29     26.60 o
   3  10   0      620.07      569.56     41.76 o
   4  10   0      546.91      525.71     58.18 o
   5  10   0       83.37       68.95     63.04 o
   6  10   0        5.71      -19.96     31.04 o
   7  10   0       24.83       52.22     51.97 o
   8  10   0      105.00      115.01     36.63 o
   9  10   0       73.94      102.66     37.95 o
  -3  11   0      340.19      228.51     62.53 o
  -2  11   0      384.48      374.13     43.51 o
  -1  11   0      197.74      180.43     32.05 o
   0  11   0        7.44       26.17     30.08 o
   1  11   0       57.52       39.03     29.60 o
   2  11   0      227.54      212.13     37.24 o
   3  11   0      232.78      228.73     42.85 o
   4  11   0      436.67      357.19     48.29 o
   5  11   0       96.84      156.91     42.00 o
   6  11   0        4.74      -11.34     35.83 o
   7  11   0        7.91      -29.16     35.49 o
   8  11   0      121.58      193.04     42.87 o
  -1  12   0      199.28      188.25     48.38 o
   0  12   0       64.66       21.40     33.11 o
   1  12   0       67.89       26.68     42.03 o
   2  12   0      194.67      205.26     46.69 o
   3  12   0      263.11      240.07     48.79 o
   4  12   0      230.58      272.11     89.45 o
   5  12   0       48.27       36.06     41.69 o
   6  12   0        0.17       58.50     42.65 o
  -5 -12   1       60.78       41.01     42.09 o
  -4 -12   1       74.71       31.48     43.01 o
  -3 -12   1      217.27      180.22     47.54 o
  -2 -12   1      131.53       85.05     62.40 o
  -1 -12   1       25.99      -77.25     38.62 o
   0 -12   1       19.34       43.83     58.68 o
  -7 -11   1       56.76       69.20     39.27 o
  -6 -11   1       12.00       20.34     49.40 o
  -5 -11   1       20.66      -33.99     36.48 o
  -4 -11   1      233.20      173.21     42.86 o
  -3 -11   1      430.49      389.98     51.34 o
  -2 -11   1      114.67      125.22     40.63 o
  -1 -11   1        2.10      -62.04     34.53 o
   0 -11   1       13.52      -22.90     29.73 o
   1 -11   1       77.64       66.23     34.05 o
   2 -11   1      474.33      449.73     47.46 o
  -9 -10   1       40.24       23.82     34.15 o
  -8 -10   1       81.94      106.60     38.40 o
  -7 -10   1       67.82       45.40     34.63 o
  -6 -10   1       23.90       70.79     39.77 o
  -5 -10   1       30.56        7.16     33.75 o
  -4 -10   1      491.70      473.30     50.28 o
  -3 -10   1      419.69      338.56     44.77 o
  -2 -10   1      305.77      285.21     33.83 o
  -1 -10   1       78.83       47.30     28.18 o
   0 -10   1        9.84      -38.35     34.27 o
   1 -10   1       44.88       31.24     26.31 o
   2 -10   1      364.61      321.39     35.87 o
   3 -10   1      309.93      296.38     44.23 o
   4 -10   1      193.18      172.31     34.84 o
 -10  -9   1       92.20      100.84     35.58 o
  -9  -9   1        8.53       10.86     32.20 o
  -8  -9   1       22.93        0.63     30.74 o
  -7  -9   1      109.43       79.84     32.64 o
  -6  -9   1      392.61      321.13     99.52 o
  -5  -9   1       99.14      111.04     34.13 o
  -4  -9   1      440.62      407.00     44.48 o
  -3  -9   1       92.17       54.92     31.58 o
  -2  -9   1      437.06      404.08     53.98 o
  -1  -9   1      523.22      536.14     35.77 o
   0  -9   1      422.72      436.42     34.09 o
   1  -9   1      101.02       49.14     25.27 o
   2  -9   1      281.57      332.99     33.92 o
   3  -9   1      126.06      108.18     29.34 o
   4  -9   1      169.03      121.86     31.65 o
   5  -9   1      229.36      160.15     34.14 o
   6  -9   1       31.17       51.58     40.72 o
 -10  -8   1       16.14        0.05     29.47 o
  -9  -8   1        0.25       17.71     29.16 o
  -8  -8   1       51.50       46.32     23.24 o
  -7  -8   1      286.47      262.33     29.92 o
  -6  -8   1      746.34      775.59     64.38 o
  -5  -8   1      695.11      661.41     41.86 o
  -4  -8   1      346.49      348.38     32.07 o
  -3  -8   1      209.23      195.51     21.04 o
  -2  -8   1      381.03      403.29     29.76 o
  -1  -8   1      692.12      722.34     46.53 o
   0  -8   1     1672.62     1840.08     71.64 o
   1  -8   1      192.98      212.24     27.53 o
   2  -8   1      100.88      160.48     27.55 o
   3  -8   1      107.74      120.62     27.93 o
   4  -8   1      277.99      273.10     33.25 o
   5  -8   1      531.85      564.09     43.16 o
   6  -8   1      258.99      208.14     41.50 o
   7  -8   1       93.86        3.93     57.83 o
 -11  -7   1      120.02      100.25     33.97 o
 -10  -7   1       65.05       68.91     23.66 o
  -9  -7   1       34.65       34.50     26.51 o
  -8  -7   1        1.76      -14.75     24.15 o
  -7  -7   1      335.88      347.32     37.10 o
  -6  -7   1      796.29      883.58     47.85 o
  -5  -7   1      736.40      836.19     40.00 o
  -4  -7   1      593.15      631.16     29.92 o
  -3  -7   1      218.90      195.84     17.58 o
  -2  -7   1       59.51       80.20     16.91 o
  -1  -7   1      866.59      941.59     39.22 o
   0  -7   1     1635.95     1797.00     68.58 o
   1  -7   1      793.52      952.28     46.60 o
   2  -7   1       63.76       41.91     24.02 o
   3  -7   1       18.05        4.33     22.98 o
   4  -7   1      278.36      329.53     32.88 o
   5  -7   1      799.03      896.64     50.27 o
   6  -7   1      987.61      904.38     50.14 o
   7  -7   1      190.19      210.50     39.43 o
   8  -7   1       13.76       32.78     38.95 o
 -11  -6   1        0.12      -21.55     19.73 o
 -10  -6   1      127.87      156.69     22.25 o
  -9  -6   1      169.56      185.61     27.47 o
  -8  -6   1      230.40      189.91     21.27 o
  -7  -6   1       39.83       34.29     17.32 o
  -6  -6   1      117.11      116.51     18.80 o
  -5  -6   1      234.34      230.74     26.03 o
  -4  -6   1      427.13      427.20     22.71 o
  -3  -6   1      259.41      240.60     17.71 o
  -2  -6   1      140.35      185.78     17.04 o
  -1  -6   1     1083.52     1273.21     44.87 o
   0  -6   1      825.32      921.08     37.28 o
   1  -6   1      617.61      762.79     34.87 o
   2  -6   1      313.62      415.56     30.61 o
   3  -6   1      531.39      609.59     37.64 o
   4  -6   1      635.61      822.64     44.79 o
   5  -6   1      427.18      451.86     42.03 o
   6  -6   1      718.50      774.30     45.22 o
   7  -6   1      309.69      322.42     53.78 o
   8  -6   1       31.82       30.15     35.94 o
   9  -6   1       21.96        5.91     69.01 o
 -12  -5   1        5.57        3.78     21.61 o
 -11  -5   1        0.50       29.16     20.43 o
 -10  -5   1       48.75       74.36     18.89 o
  -9  -5   1      589.09      582.85     53.44 o
  -8  -5   1      658.72      696.67     36.24 o
  -7  -5   1      406.36      444.75     24.18 o
  -6  -5   1       45.64       71.85     12.19 o
  -5  -5   1       21.76       36.28     12.92 o
  -4  -5   1      246.27      271.83     17.48 o
  -3  -5   1     1430.12     1431.93     41.65 o
  -2  -5   1     1624.46     1804.49     56.18 o
  -1  -5   1      575.87      711.20     28.55 o
   0  -5   1      566.01      650.54     28.59 o
   1  -5   1      253.64      322.59     21.03 o
   2  -5   1     1282.75     1402.37     49.27 o
   3  -5   1      499.88      672.48     32.64 o
   4  -5   1       86.22       86.53     22.86 o
   5  -5   1     1092.85     1043.08     49.41 o
   6  -5   1      355.68      319.64     30.25 o
   7  -5   1      221.36      253.73     28.74 o
   8  -5   1      104.62       67.10     27.25 o
   9  -5   1      222.81      255.98     41.37 o
 -12  -4   1        2.44       13.51     21.01 o
 -11  -4   1        4.43       16.82     19.42 o
 -10  -4   1       69.55       84.48     26.26 o
  -9  -4   1     1442.86     1530.51     62.30 o
  -8  -4   1      654.13      616.48     29.23 o
  -7  -4   1      157.28      163.29     15.71 o
  -6  -4   1        1.64      -11.85      9.57 o
  -5  -4   1       84.61       97.57     10.81 o
  -4  -4   1      629.09      664.12     25.26 o
  -3  -4   1     5065.98     5520.99    157.05 o
  -2  -4   1     1634.87     1585.01     48.62 o
  -1  -4   1      370.80      487.64     21.77 o
   0  -4   1      327.55      391.99     19.87 o
   1  -4   1      194.27      268.76     17.68 o
   2  -4   1     3501.05     4321.61    126.72 o
   3  -4   1     4172.90     4899.86    143.72 o
   4  -4   1       30.89       41.33     16.32 o
   5  -4   1      237.16      284.33     22.90 o
   6  -4   1       62.46       52.50     21.65 o
   7  -4   1      286.32      314.98     25.75 o
   8  -4   1      519.52      464.29     35.73 o
   9  -4   1      510.81      463.90     44.02 o
  10  -4   1       78.66      117.06     39.40 o
 -12  -3   1       72.41      115.01     27.05 o
 -11  -3   1       50.19       69.40     22.75 o
 -10  -3   1       76.28      110.59     26.40 o
  -9  -3   1      349.17      343.50     25.88 o
  -8  -3   1      367.95      331.66     21.24 o
  -7  -3   1      748.77      761.53     30.86 o
  -6  -3   1       34.56       25.28      9.27 o
  -5  -3   1      412.78      362.16     15.75 o
  -4  -3   1        4.33        0.97      7.28 o
  -3  -3   1     8710.99     8838.91    234.88 o
  -2  -3   1     1760.66     1789.29     59.51 o
  -1  -3   1       77.38       91.71     10.37 o
   0  -3   1      462.48      574.61     23.93 o
   1  -3   1        4.25        8.58      9.27 o
   2  -3   1     1356.47     1747.19     50.19 o
   3  -3   1     2513.84     2795.45     84.21 o
   4  -3   1     2742.59     3045.86     91.84 o
   5  -3   1        5.83        7.12     14.69 o
   6  -3   1        1.02       -0.10     21.21 o
   7  -3   1        6.37        5.34     19.50 o
   8  -3   1      636.00      606.57     63.15 o
   9  -3   1      708.85      570.13     46.36 o
  10  -3   1      117.37       72.59     53.25 o
  11  -3   1        1.11      -31.60     38.51 o
 -12  -2   1      125.46      154.94     63.41 o
 -11  -2   1      179.08      237.17     30.76 o
 -10  -2   1      274.57      333.36     36.07 o
  -9  -2   1       56.42       39.70     16.79 o
  -8  -2   1      134.46      125.09     15.88 o
  -7  -2   1      349.69      346.34     18.06 o
  -6  -2   1     1127.65     1031.38     32.80 o
  -5  -2   1     2459.06     2135.75     59.55 o
  -4  -2   1     1442.84     1291.39     37.34 o
  -3  -2   1     1852.42     1700.26     46.92 o
  -2  -2   1     2925.54     2790.41     82.84 o
  -1  -2   1      762.25      750.55     24.34 o
   0  -2   1      378.01      410.73     17.62 o
   1  -2   1     2017.68     2314.95     62.73 o
   2  -2   1     2819.60     3440.93     91.30 o
   3  -2   1      916.03      778.65     26.65 o
   4  -2   1      783.35      836.38     28.71 o
   5  -2   1      993.77      968.76     32.83 o
   6  -2   1      758.08      719.28     26.69 o
   7  -2   1      453.51      493.08     24.64 o
   8  -2   1      383.40      383.50     29.91 o
   9  -2   1      339.50      318.41     35.48 o
  10  -2   1      107.18       74.09     30.98 o
  11  -2   1        0.16      -28.40     26.41 o
 -12  -1   1      146.94      220.35     55.19 o
 -11  -1   1      310.31      350.65     36.39 o
 -10  -1   1      195.02      215.48     32.83 o
  -9  -1   1       76.53       56.74     17.88 o
  -8  -1   1       43.18       43.58     19.19 o
  -7  -1   1      250.83      256.67     15.26 o
  -6  -1   1     2179.24     2151.36     56.94 o
  -5  -1   1     2100.91     1844.17     48.41 o
  -4  -1   1     1581.06     1496.33     39.07 o
  -3  -1   1       16.33       19.10      5.61 o
  -2  -1   1     3366.35     2919.43     71.94 o
  -1  -1   1     6044.97     6490.88    175.90 o
   0  -1   1     4789.77     5741.23    147.85 o
   1  -1   1    10613.06    13107.16    309.72 o
   2  -1   1      522.09      558.65     18.73 o
   3  -1   1      453.90      399.94     15.10 o
   4  -1   1      870.49      799.90     27.99 o
   5  -1   1     1592.22     1519.79     41.20 o
   6  -1   1     1096.70      954.72     41.57 o
   7  -1   1      656.05      646.79     26.85 o
   8  -1   1       86.22       73.72     21.71 o
   9  -1   1      221.48      152.67     29.42 o
  10  -1   1      124.35      128.75     49.60 o
  11  -1   1       47.05       53.28     27.24 o
 -12   0   1      147.11      160.25     72.84 o
 -11   0   1      211.07       93.21     41.55 o
 -10   0   1      197.46      214.23     34.58 o
  -9   0   1       28.99       29.90     16.02 o
  -8   0   1       14.57        2.08     13.53 o
  -7   0   1      852.61      832.79     29.09 o
  -6   0   1     2034.18     1969.08     53.26 o
  -5   0   1     2908.61     2755.03     65.47 o
  -4   0   1      300.93      294.73     11.32 o
  -3   0   1      300.90      326.29     12.19 o
  -2   0   1     3753.80     3619.88     85.69 o
  -1   0   1     2717.34     2658.30    264.36 o
   1   0   1     8808.68     9371.42    193.86 o
   2   0   1     1938.17     1908.39     43.40 o
   3   0   1      468.02      433.73     14.67 o
   4   0   1     1309.45     1153.08     31.10 o
   5   0   1     1464.63     1628.45    106.97 o
   6   0   1     2447.26     2367.41     60.71 o
   7   0   1      637.97      610.60     23.28 o
   8   0   1       17.37       -2.79     14.96 o
   9   0   1       21.55       18.42     20.91 o
  10   0   1       63.09       51.42     23.58 o
  11   0   1      519.47      520.23     55.22 o
  12   0   1       78.22      106.11     54.22 o
 -11   1   1       39.18       36.14     50.98 o
 -10   1   1      193.23      211.18     26.50 o
  -9   1   1       80.82      120.43     19.73 o
  -8   1   1      202.15      199.30     20.35 o
  -7   1   1      322.16      357.46     21.21 o
  -6   1   1      915.17      900.37     27.13 o
  -5   1   1     1097.40     1051.72     32.23 o
  -4   1   1       64.46       83.27      9.12 o
  -3   1   1     2727.04     2526.09     66.99 o
  -2   1   1        2.03        7.40      5.65 o
  -1   1   1      708.20      709.87     19.87 o
   0   1   1     1801.42     1477.82     31.12 o
   1   1   1     8785.44     6789.56    190.63 o
   2   1   1       81.35       68.47      6.01 o
   3   1   1        1.56        1.21      6.18 o
   4   1   1     1353.13     1109.77     34.83 o
   5   1   1      952.64      954.79     31.96 o
   6   1   1     1854.84     1843.30     53.94 o
   7   1   1      665.46      635.06     23.82 o
   8   1   1       14.97       10.33     12.16 o
   9   1   1       22.61       34.97     21.55 o
  10   1   1       93.05      116.37     43.88 o
  11   1   1      507.34      571.31     55.79 o
  12   1   1      339.15      285.46     48.76 o
 -11   2   1        2.51        2.82     23.06 o
 -10   2   1      104.70       87.57     23.21 o
  -9   2   1      401.13      389.59     32.42 o
  -8   2   1     1669.63     1583.31     63.04 o
  -7   2   1       43.68      115.89     16.49 o
  -6   2   1       19.53       34.51     12.05 o
  -5   2   1      108.15      113.80     12.09 o
  -4   2   1       68.65       61.53      9.58 o
  -3   2   1     2086.41     2140.84     58.33 o
  -2   2   1     3593.53     3834.02    109.69 o
  -1   2   1     4380.47     5416.23    161.93 o
   0   2   1        9.25       23.70      6.45 o
   1   2   1     6357.03     5292.29    125.41 o
   2   2   1       29.04       22.89      4.76 o
   3   2   1     2632.47     2041.68     51.64 o
   4   2   1     1523.04     1190.52     31.96 o
   5   2   1      671.18      663.53     22.08 o
   6   2   1      305.16      348.63     15.22 o
   7   2   1      416.83      413.66     18.16 o
   8   2   1      381.83      374.58     20.29 o
   9   2   1       67.23       39.52     17.62 o
  10   2   1      156.88      233.24     42.25 o
  11   2   1      120.03      212.51     30.29 o
  12   2   1      244.73      251.75     69.39 o
 -11   3   1       27.81       72.20     26.54 o
 -10   3   1       31.04       10.49     22.42 o
  -9   3   1      329.72      354.87     32.11 o
  -8   3   1     1795.45     1743.61    102.02 o
  -7   3   1     1029.04     1108.60     64.08 o
  -6   3   1        0.30       -0.85     12.90 o
  -5   3   1        3.43       -2.04     11.52 o
  -4   3   1      648.93      694.17     25.53 o
  -3   3   1     8180.40     9049.95    255.96 o
  -2   3   1     5880.25     7292.00    207.28 o
  -1   3   1     1749.97     2374.00     80.29 o
   0   3   1      662.30      780.80     27.56 o
   1   3   1        0.35        4.24      6.89 o
   2   3   1      763.07      715.37     24.34 o
   3   3   1     2121.22     1771.09     49.49 o
   4   3   1     2288.68     1947.53     54.69 o
   5   3   1      403.67      422.03     17.59 o
   6   3   1        3.12        1.38      8.51 o
   7   3   1       64.64       56.61     12.06 o
   8   3   1      721.04      726.42     40.40 o
   9   3   1      426.69      452.60     29.75 o
  10   3   1      208.36      248.34     33.17 o
  11   3   1        0.88       22.02     20.81 o
  12   3   1        0.60      -33.02     20.04 o
 -10   4   1       72.62       35.58     28.65 o
  -9   4   1      224.84      202.88     35.45 o
  -8   4   1      346.03      324.80     47.30 o
  -7   4   1      592.13      643.21     37.11 o
  -6   4   1       91.28      109.43     17.93 o
  -5   4   1      362.12      382.23     21.31 o
  -4   4   1      734.39      714.55     28.37 o
  -3   4   1     2838.82     3167.30     94.24 o
  -2   4   1     3767.65     4308.77    125.53 o
  -1   4   1     1743.26     2259.38     68.50 o
   0   4   1      288.97      332.93     17.19 o
   1   4   1        5.12        3.58      8.18 o
   2   4   1     2348.59     2531.60     67.64 o
   3   4   1     2283.43     2178.56     64.64 o
   4   4   1     1678.51     1599.23     46.17 o
   5   4   1        7.61       -8.14      7.61 o
   6   4   1      100.83      101.09     11.37 o
   7   4   1       97.02      118.85     13.00 o
   8   4   1     1358.64     1409.50     50.72 o
   9   4   1      182.09      168.04     20.29 o
  10   4   1      303.72      342.59     42.82 o
  11   4   1       10.97       21.31     23.97 o
  12   4   1        7.22       -3.25     20.85 o
 -10   5   1       72.79       -2.87     35.68 o
  -9   5   1       20.09        8.08     33.35 o
  -8   5   1      109.26      159.72     85.38 o
  -7   5   1      132.27       72.84     38.95 o
  -6   5   1      510.85      562.23     33.73 o
  -5   5   1      292.25      315.62     23.98 o
  -4   5   1     1013.70     1125.92     39.54 o
  -3   5   1      752.70      811.49     34.44 o
  -2   5   1      227.57      233.06     18.51 o
  -1   5   1      622.92      766.86     37.61 o
   0   5   1      166.90      149.30     14.19 o
   1   5   1      569.79      600.00     22.96 o
   2   5   1     1036.50     1048.11     35.59 o
   3   5   1     1765.31     1898.79     58.03 o
   4   5   1     2986.15     2945.18     86.81 o
   5   5   1      506.51      542.09     24.75 o
   6   5   1       40.74       48.21     11.07 o
   7   5   1       86.98       69.48     12.73 o
   8   5   1     1385.19     1391.34     51.23 o
   9   5   1      211.90      255.36     23.10 o
  10   5   1      198.71      209.09     30.88 o
  11   5   1        4.47      -10.46     25.74 o
  12   5   1       12.36       -2.89     36.34 o
  -9   6   1        0.23       18.54     36.39 o
  -8   6   1        2.85      -15.00     44.12 o
  -7   6   1        0.59      -23.96     78.39 o
  -6   6   1      837.40      809.37     51.57 o
  -5   6   1     1707.65     1735.05     68.75 o
  -4   6   1     1019.71     1098.34     44.78 o
  -3   6   1       75.26       90.73     18.58 o
  -2   6   1      108.03      148.82     18.65 o
  -1   6   1      559.39      679.21     30.95 o
   0   6   1     1325.30     1417.86     48.16 o
   1   6   1     1785.82     1943.85     55.49 o
   2   6   1      788.91      933.85     31.64 o
   3   6   1       82.45       77.52     13.49 o
   4   6   1      458.85      489.49     23.63 o
   5   6   1      553.28      531.63     27.44 o
   6   6   1     2283.50     2318.51     72.03 o
   7   6   1      589.38      589.19     36.54 o
   8   6   1       97.56       94.52     17.75 o
   9   6   1       18.89        6.96     16.38 o
  10   6   1      144.58      116.90     64.74 o
  11   6   1       45.64       31.48     57.68 o
  12   6   1       61.59       69.97     38.28 o
  -8   7   1       61.72        1.21     46.07 o
  -7   7   1       88.10       58.25     44.77 o
  -6   7   1      166.48      110.44     33.54 o
  -5   7   1      672.73      753.99     43.33 o
  -4   7   1     1547.46     1581.01     65.56 o
  -3   7   1      135.76      117.65     25.06 o
  -2   7   1       21.36       40.47     24.83 o
  -1   7   1      504.99      609.16     30.88 o
   0   7   1     2095.07     2398.88     76.16 o
   1   7   1     1813.47     1923.28     70.00 o
   2   7   1      756.91      858.23     31.92 o
   3   7   1        4.00      -13.46     12.89 o
   4   7   1       29.91       16.40     14.42 o
   5   7   1      187.17      202.40     19.24 o
   6   7   1      618.84      651.36     49.30 o
   7   7   1     1065.30     1156.68     48.50 o
   8   7   1       96.86       94.87     23.60 o
   9   7   1        0.74      -12.00     18.95 o
  10   7   1       24.93       24.45     30.35 o
  11   7   1      114.30       79.86     35.83 o
  -8   8   1      199.21      135.64     77.96 o
  -7   8   1      209.82      202.31     53.25 o
  -6   8   1      363.81      278.79     89.67 o
  -5   8   1      257.16      273.54     39.10 o
  -4   8   1      320.28      403.24     34.74 o
  -3   8   1        1.66       -6.50     23.19 o
  -2   8   1        3.63      -42.95     21.47 o
  -1   8   1      408.78      441.00     37.92 o
   0   8   1      934.82      914.24     45.67 o
   1   8   1     1232.36     1265.42     53.44 o
   2   8   1      339.66      346.37     23.75 o
   3   8   1        2.39       11.72     19.63 o
   4   8   1       12.88       11.05     16.71 o
   5   8   1      327.35      326.40     22.72 o
   6   8   1      590.53      584.61     43.81 o
   7   8   1      296.14      221.62     34.78 o
   8   8   1        0.50       34.59     28.45 o
   9   8   1        2.12       23.78     29.63 o
  10   8   1       22.70       -6.07     31.67 o
  11   8   1      177.37      111.62     38.14 o
  -7   9   1       91.87       -5.14     69.39 o
  -6   9   1       81.51       -2.44     71.46 o
  -5   9   1       72.90       46.43     35.88 o
  -4   9   1      181.40      157.58     30.19 o
  -3   9   1      552.53      522.39     39.50 o
  -2   9   1      460.62      472.56     36.27 o
  -1   9   1      334.63      360.36     31.94 o
   0   9   1       19.66       14.26     22.49 o
   1   9   1      161.92      179.01     28.86 o
   2   9   1      415.43      464.28     33.55 o
   3   9   1      401.14      385.03     29.55 o
   4   9   1        0.79      -28.44     19.46 o
   5   9   1      309.74      322.86     46.77 o
   6   9   1      161.34       93.09     39.19 o
   7   9   1      168.11      134.60     34.32 o
   8   9   1       46.14       43.27     31.40 o
   9   9   1       50.81       32.70     31.68 o
  10   9   1        9.22        4.54     76.32 o
  -5  10   1        0.44      -87.46     82.39 o
  -4  10   1       69.71      116.19     38.36 o
  -3  10   1      568.73      537.00     41.84 o
  -2  10   1     1106.01     1079.50     64.32 o
  -1  10   1      775.97      724.85     44.25 o
   0  10   1       75.97       57.13     25.50 o
   1  10   1       43.89       58.59     25.03 o
   2  10   1       44.18       41.16     23.98 o
   3  10   1     1554.31     1643.37     91.29 o
   4  10   1      118.55      102.15     24.13 o
   5  10   1      301.93      231.28     40.00 o
   6  10   1       10.91       30.16     31.69 o
   7  10   1       26.42      -30.13     30.81 o
   8  10   1       30.71       51.26     33.96 o
   9  10   1      217.22      176.71     40.53 o
  10  10   1       61.88       55.69     36.54 o
  -4  11   1       44.35       20.17     51.32 o
  -3  11   1      486.52      418.25     48.69 o
  -2  11   1      506.92      482.03     41.64 o
  -1  11   1      285.09      242.68     33.66 o
   0  11   1       63.61       17.06     26.82 o
   1  11   1       36.39      -23.52     25.19 o
   2  11   1       39.74       -6.33     25.29 o
   3  11   1      627.63      572.46     44.01 o
   4  11   1      329.08      305.78     45.08 o
   5  11   1      210.61      129.91     74.96 o
   6  11   1        1.36      -36.48     34.27 o
   7  11   1        6.97       11.62     35.64 o
   8  11   1       71.91      110.30     53.47 o
   9  11   1      228.00      263.53     58.33 o
  -2  12   1      115.78       20.60     40.85 o
  -1  12   1      196.64      183.94     35.00 o
   0  12   1       29.50      -20.38     31.52 o
   1  12   1       49.60       80.81     34.67 o
   2  12   1      191.94       97.44     33.78 o
   3  12   1      227.75      190.63     44.82 o
   4  12   1      154.06      168.14     43.67 o
   5  12   1       95.93       40.62     39.70 o
   6  12   1       11.26       49.15     56.04 o
   7  12   1        9.89      -58.56     38.05 o
   2  13   1      111.16      201.35     66.97 o
   3  13   1       37.44       35.86     46.48 o
   4  13   1       52.50       69.49     52.76 o
  -6 -11   2        7.89      -16.66     37.61 o
  -5 -11   2       53.21       41.72     67.82 o
  -4 -11   2      284.69      272.47     48.56 o
  -3 -11   2      366.39      352.49     51.35 o
  -2 -11   2      302.36      259.85     48.71 o
  -1 -11   2        4.33       -5.66     37.14 o
   0 -11   2        9.41       42.15     43.12 o
   1 -11   2       62.69       29.42     38.10 o
  -8 -10   2       33.99       34.30     64.75 o
  -7 -10   2      176.53      157.86     82.03 o
  -6 -10   2       71.54       25.56     35.57 o
  -5 -10   2       31.89       -2.84     89.03 o
  -4 -10   2      112.91       60.21     35.43 o
  -3 -10   2      353.06      312.63     45.18 o
  -2 -10   2      491.98      428.18     49.92 o
  -1 -10   2      208.10      168.12     40.82 o
   0 -10   2       58.53       49.61     28.10 o
   1 -10   2       73.71        0.09     28.70 o
   2 -10   2      280.66      342.90     41.84 o
   3 -10   2      466.15      375.78     74.91 o
   4 -10   2      176.53      113.94     63.54 o
  -9  -9   2       26.93       25.71     32.94 o
  -8  -9   2        3.24      -23.89     30.01 o
  -7  -9   2      100.63       86.80     34.12 o
  -6  -9   2      328.22      363.00     37.23 o
  -5  -9   2      178.00      172.92     30.41 o
  -4  -9   2      155.16      127.82     29.31 o
  -3  -9   2       82.77      119.61     34.22 o
  -2  -9   2       36.97       16.27     31.42 o
  -1  -9   2      407.57      329.96     34.65 o
   0  -9   2      685.74      645.66     45.91 o
   1  -9   2      497.95      536.26     68.78 o
   2  -9   2      106.92       88.02     28.04 o
   3  -9   2      143.16      133.33     31.06 o
   4  -9   2      122.04      100.05     39.16 o
   5  -9   2      232.92      196.28     35.83 o
 -10  -8   2       30.40       66.36     55.11 o
  -9  -8   2        0.70       11.45     30.23 o
  -8  -8   2       12.63      -11.57     22.61 o
  -7  -8   2      192.50      186.81     34.96 o
  -6  -8   2      618.30      717.42     45.41 o
  -5  -8   2      411.98      449.83     35.84 o
  -4  -8   2        1.04      -31.64     22.98 o
  -3  -8   2      155.45      106.11     30.92 o
  -2  -8   2        1.32       -1.34     24.85 o
  -1  -8   2      698.59      753.26     40.64 o
   0  -8   2     1138.28     1182.04     53.51 o
   1  -8   2      291.93      305.46     29.85 o
   2  -8   2      204.38      206.48     28.96 o
   3  -8   2       11.80       -0.07     24.80 o
   4  -8   2       41.76       34.85     35.47 o
   5  -8   2      732.18      830.06     51.52 o
   6  -8   2      413.86      371.46     60.94 o
 -11  -7   2      128.11       80.24     48.97 o
 -10  -7   2       63.38       39.95     31.68 o
  -9  -7   2        7.47       16.84     22.57 o
  -8  -7   2        2.82       10.85     22.31 o
  -7  -7   2      140.46      107.30     24.75 o
  -6  -7   2      280.65      259.55     28.29 o
  -5  -7   2     1156.04     1174.44     49.55 o
  -4  -7   2       96.26       88.03     20.50 o
  -3  -7   2      110.45       84.87     18.45 o
  -2  -7   2       67.34       77.28     17.33 o
  -1  -7   2      779.92      824.24     41.05 o
   0  -7   2     2140.57     2268.85     83.55 o
   1  -7   2      538.36      645.22     51.73 o
   2  -7   2        3.95       -8.06     22.15 o
   3  -7   2       28.49       19.62     24.00 o
   4  -7   2      162.95      214.95     30.23 o
   5  -7   2      568.15      623.83     43.52 o
   6  -7   2     1017.15     1027.64     54.95 o
   7  -7   2      391.68      399.44     41.00 o
 -11  -6   2        3.90       -1.44     22.35 o
 -10  -6   2      116.46      123.57     21.82 o
  -9  -6   2      192.35      184.27     22.11 o
  -8  -6   2      250.12      213.78     21.92 o
  -7  -6   2      423.79      360.34     25.35 o
  -6  -6   2       55.33       64.92     17.72 o
  -5  -6   2      212.66      217.38     21.38 o
  -4  -6   2      691.32      708.13     31.32 o
  -3  -6   2     1196.03     1183.27     47.38 o
  -2  -6   2      153.32      167.57     16.99 o
  -1  -6   2      438.10      498.08     25.86 o
   0  -6   2      336.51      383.27     24.09 o
   1  -6   2      879.80      903.61     43.77 o
   2  -6   2       55.33       88.80     23.20 o
   3  -6   2      168.10      186.82     27.01 o
   4  -6   2      366.42      478.92     36.07 o
   5  -6   2      462.68      536.80     38.42 o
   6  -6   2      568.77      627.61     42.04 o
   7  -6   2      292.16      258.49     29.46 o
   8  -6   2      117.18      148.71     33.53 o
 -11  -5   2        5.88        4.27     18.66 o
 -10  -5   2       36.98       31.35     31.57 o
  -9  -5   2      465.49      502.85     55.50 o
  -8  -5   2      648.55      642.11     30.89 o
  -7  -5   2      755.34      790.48     33.79 o
  -6  -5   2       15.33       20.17     13.64 o
  -5  -5   2       29.51       49.98     15.38 o
  -4  -5   2      416.08      476.01     22.74 o
  -3  -5   2     1804.01     1901.65     66.58 o
  -2  -5   2     1738.42     1816.18     64.36 o
  -1  -5   2      508.12      581.50     26.16 o
   0  -5   2      187.47      247.18     18.57 o
   1  -5   2      238.86      310.10     21.82 o
   2  -5   2      402.61      578.87     29.73 o
   3  -5   2      517.21      764.55     40.60 o
   4  -5   2      751.28      853.43     44.21 o
   5  -5   2        7.31       12.39     23.36 o
   6  -5   2      131.05      120.11     25.88 o
   7  -5   2      199.65      180.94     29.07 o
   8  -5   2      135.93       99.48     29.89 o
   9  -5   2       74.96       39.73     40.21 o
 -12  -4   2       24.23       -3.23     20.96 o
 -11  -4   2        5.08       17.90     17.42 o
 -10  -4   2       27.84       22.52     16.10 o
  -9  -4   2      655.41      698.89     48.93 o
  -8  -4   2      816.54      809.66     34.06 o
  -7  -4   2      507.93      501.99     24.82 o
  -6  -4   2        2.51        4.93     11.14 o
  -5  -4   2       52.38       62.34     10.59 o
  -4  -4   2      776.18      880.03     31.04 o
  -3  -4   2      872.74      875.55     34.35 o
  -2  -4   2     2854.00     3094.95    101.21 o
  -1  -4   2      172.37      226.01     14.91 o
   0  -4   2       72.84      132.40     14.80 o
   1  -4   2       26.72       21.16     12.51 o
   2  -4   2     3698.11     4617.34    135.51 o
   3  -4   2     2924.04     3410.79    116.15 o
   4  -4   2     1535.26     1705.43     65.68 o
   5  -4   2       60.70       83.57     23.43 o
   6  -4   2        0.77      -21.98     18.85 o
   7  -4   2       47.41       52.70     20.95 o
   8  -4   2      380.50      372.47     39.40 o
   9  -4   2      331.08      231.46     38.61 o
  10  -4   2      146.62      163.14     41.54 o
 -12  -3   2       95.22      137.09     28.33 o
 -11  -3   2       40.13       46.64     19.44 o
 -10  -3   2       30.59       47.56     16.91 o
  -9  -3   2       60.45       41.69     16.28 o
  -8  -3   2      804.77      784.50     32.80 o
  -7  -3   2       87.90       93.07     13.15 o
  -6  -3   2      419.00      391.83     19.67 o
  -5  -3   2       73.28       52.10      9.97 o
  -4  -3   2     1850.11     1954.92     60.34 o
  -3  -3   2     3144.73     3345.70    107.11 o
  -2  -3   2     1032.85     1082.90     42.77 o
  -1  -3   2      733.89      886.66     29.92 o
   0  -3   2      842.89     1144.03     37.84 o
   1  -3   2      154.72      177.36     14.36 o
   2  -3   2      742.80      916.79     33.94 o
   3  -3   2     5387.44     6291.35    165.32 o
   4  -3   2     3810.14     4181.55    123.64 o
   5  -3   2       11.96       -0.21     15.76 o
   6  -3   2      223.11      226.22     22.51 o
   7  -3   2       30.27       39.75     21.22 o
   8  -3   2      733.82      730.68     36.38 o
   9  -3   2      431.38      395.97     34.62 o
  10  -3   2      244.66      243.30     46.41 o
 -12  -2   2      111.21      179.21     31.00 o
 -11  -2   2      309.73      291.77     33.25 o
 -10  -2   2      503.74      532.35     33.41 o
  -9  -2   2        1.16      -14.95     13.39 o
  -8  -2   2      152.53      158.90     16.63 o
  -7  -2   2       67.68       51.69     12.38 o
  -6  -2   2     1771.30     1730.24     55.48 o
  -5  -2   2     1092.25      914.77     31.37 o
  -4  -2   2       78.91       68.59      8.30 o
  -3  -2   2     1133.82     1019.39     33.17 o
  -2  -2   2     5631.24     5965.75    173.80 o
  -1  -2   2     2026.72     2281.98     73.66 o
   0  -2   2     1833.66     2152.85     63.68 o
   1  -2   2     5043.04     6093.25    173.37 o
   2  -2   2      997.49     1090.70     33.90 o
   3  -2   2      341.99      371.28     16.14 o
   4  -2   2     1149.56     1159.80     34.13 o
   5  -2   2      186.77      228.49     16.65 o
   6  -2   2      519.44      521.07     24.62 o
   7  -2   2      386.57      384.07     25.28 o
   8  -2   2      349.18      325.78     25.06 o
   9  -2   2      337.37      359.30     32.64 o
  10  -2   2      267.68      263.40     46.59 o
  11  -2   2       31.45        4.91     42.76 o
 -12  -1   2      184.31      232.98     64.54 o
 -11  -1   2      315.83      390.05     51.42 o
 -10  -1   2      365.51      430.16     52.92 o
  -9  -1   2       95.75      112.26     32.38 o
  -8  -1   2       51.01       37.15     13.29 o
  -7  -1   2       36.81       40.24     11.66 o
  -6  -1   2     1845.63     1826.71     53.41 o
  -5  -1   2     2873.97     2603.60     71.64 o
  -4  -1   2     1484.54     1338.63     35.11 o
  -3  -1   2     1557.07     1503.04     38.29 o
  -2  -1   2       70.17       95.85      6.89 o
  -1  -1   2     1596.83     1829.25     63.15 o
   0  -1   2    10043.29    11709.39    275.69 o
   1  -1   2     1190.16     1316.10     34.04 o
   2  -1   2      793.55      909.67     24.39 o
   3  -1   2        3.04       16.92      7.50 o
   4  -1   2        2.92       12.89      8.68 o
   5  -1   2     1166.65     1159.17     33.77 o
   6  -1   2      878.02      817.92     29.99 o
   7  -1   2     1148.49     1020.88     38.94 o
   8  -1   2      107.36       75.11     17.75 o
   9  -1   2       59.33       18.22     36.02 o
  10  -1   2      112.72      101.15     38.86 o
  11  -1   2      120.17      160.13     33.70 o
 -12   0   2      139.95      243.35     75.94 o
 -11   0   2      157.60      153.44     53.53 o
 -10   0   2      180.46      193.87     22.87 o
  -9   0   2       13.20        7.13     15.06 o
  -8   0   2       58.10       64.16     14.59 o
  -7   0   2       65.90       83.47     13.55 o
  -6   0   2     1470.34     1381.41     39.31 o
  -5   0   2     2501.82     2281.02     58.94 o
  -4   0   2      960.82      860.52     26.53 o
  -3   0   2      471.69      439.16     15.41 o
  -2   0   2       45.85      116.51     19.13 o
  -1   0   2       83.08      109.66     17.13 o
   0   0   2       18.31       37.42      4.56 o
   1   0   2     2949.39     3039.51     78.51 o
   2   0   2      566.63      630.50     18.39 o
   3   0   2      233.21      209.06      9.70 o
   4   0   2       70.50       94.93      8.74 o
   5   0   2     2194.79     2077.46     49.79 o
   6   0   2     2132.43     1892.95     51.70 o
   7   0   2      991.12      917.98     35.10 o
   8   0   2       60.71       50.84     18.28 o
   9   0   2        1.76      -27.96     30.46 o
  10   0   2      272.37      232.35     41.64 o
  11   0   2      266.64      206.99     45.13 o
  12   0   2       82.72       19.41     48.90 o
 -11   1   2       18.27      -32.20     32.46 o
 -10   1   2      181.53      207.73     37.24 o
  -9   1   2      101.66       64.38     18.07 o
  -8   1   2      226.47      197.65     27.31 o
  -7   1   2      379.09      382.44     22.11 o
  -6   1   2      774.19      679.22     26.62 o
  -5   1   2     1664.19     1531.71     45.71 o
  -4   1   2      468.43      446.74     20.37 o
  -3   1   2      603.53      459.78     19.63 o
  -2   1   2       57.09       33.88      4.90 o
  -1   1   2    10270.25     7433.72    651.09 o
   0   1   2     1198.54      877.41     22.06 o
   1   1   2     3266.34     2335.20     60.07 o
   2   1   2      341.06      290.57     10.48 o
   3   1   2      644.96      487.79     17.38 o
   4   1   2      168.05      158.04      9.54 o
   5   1   2     2392.63     2164.18     58.81 o
   6   1   2     1476.73     1352.75     40.23 o
   7   1   2      726.73      609.94     29.23 o
   8   1   2       97.41      121.44     18.69 o
   9   1   2      111.87       47.24     23.87 o
  10   1   2       67.22       46.84     23.44 o
  11   1   2      472.76      560.92     56.03 o
  12   1   2      288.98      410.57     70.08 o
 -11   2   2        0.51        8.46     24.98 o
 -10   2   2       18.92       42.72     21.09 o
  -9   2   2      800.67      725.85     40.07 o
  -8   2   2     1177.48     1266.74     64.68 o
  -7   2   2      774.76      783.04     58.97 o
  -6   2   2      212.04      265.90     15.19 o
  -5   2   2      174.04      166.91     16.14 o
  -4   2   2      911.67      934.14     29.08 o
  -3   2   2     2998.99     2870.78     83.25 o
  -2   2   2     9481.28     8890.91    250.15 o
  -1   2   2       58.09       61.42      6.81 o
   0   2   2      797.75      724.52     28.25 o
   1   2   2     9831.10     7492.91    175.69 o
   2   2   2      476.77      396.52     13.03 o
   3   2   2     5103.75     3969.51     94.93 o
   4   2   2      671.27      480.63     16.35 o
   5   2   2     1693.09     1563.86     43.98 o
   6   2   2      106.89      104.53     10.16 o
   7   2   2      248.14      232.51     14.43 o
   8   2   2      241.06      250.05     24.55 o
   9   2   2      143.01      158.96     26.14 o
  10   2   2       34.97       14.41     33.69 o
  11   2   2        0.31       36.20     22.73 o
  12   2   2      170.49      249.49     51.30 o
 -11   3   2       36.18       17.23     29.49 o
 -10   3   2        3.59       10.17     21.98 o
  -9   3   2      276.25      273.25     29.52 o
  -8   3   2     1205.68     1275.06     72.61 o
  -7   3   2     1601.86     1651.13     81.27 o
  -6   3   2       16.75       11.72     12.51 o
  -5   3   2       11.58        9.56     10.71 o
  -4   3   2      104.69      108.37     13.15 o
  -3   3   2      772.86      801.49     28.93 o
  -2   3   2    12015.35    12542.66    416.29 o
  -1   3   2     7790.11     9504.59    268.01 o
   0   3   2     1014.79     1041.49     37.18 o
   1   3   2     1169.52     1050.11     29.92 o
   2   3   2      283.56      270.73     11.77 o
   3   3   2     2754.03     2292.88     53.88 o
   4   3   2     2650.46     2203.84     52.36 o
   5   3   2      512.24      464.44     16.86 o
   6   3   2       10.93       12.42      7.95 o
   7   3   2        9.96        4.82      9.15 o
   8   3   2      290.83      291.20     18.12 o
   9   3   2      826.19      885.24     80.66 o
  10   3   2      401.42      335.63     42.30 o
  11   3   2       11.47       22.13     21.30 o
  12   3   2        0.10       -9.49     22.89 o
 -10   4   2      140.85      130.14     58.57 o
  -9   4   2      120.04      138.12     41.57 o
  -8   4   2      112.42      109.01     38.31 o
  -7   4   2      612.11      670.27     48.74 o
  -6   4   2       46.22       40.14     17.61 o
  -5   4   2       76.92      106.79     17.42 o
  -4   4   2      120.80      103.64     14.57 o
  -3   4   2      965.40     1107.58     48.25 o
  -2   4   2      644.55      500.87     27.71 o
  -1   4   2     1147.65     1324.62     51.45 o
   0   4   2      202.79      247.18     13.50 o
   1   4   2     1086.82      953.49     42.64 o
   2   4   2     4566.31     4232.75    120.94 o
   3   4   2     3563.41     3063.11     81.05 o
   4   4   2     2918.49     2551.26     71.03 o
   5   4   2       95.39      101.60      9.87 o
   6   4   2        1.62        7.54      8.97 o
   7   4   2       42.26       44.34     11.31 o
   8   4   2      478.79      510.99     26.86 o
   9   4   2      984.42     1081.52     97.91 o
  10   4   2      267.30      331.42     32.03 o
  11   4   2       41.68       78.62     27.47 o
  12   4   2        3.34      -33.21     80.74 o
 -10   5   2      177.96      129.83     29.26 o
  -9   5   2       39.46        2.06     40.78 o
  -8   5   2       23.37       39.04     38.30 o
  -7   5   2       93.09      157.35     49.19 o
  -6   5   2      360.79      389.73     31.39 o
  -5   5   2      236.39      287.64     21.98 o
  -4   5   2      910.80     1055.12     40.42 o
  -3   5   2     1036.36     1286.98     48.40 o
  -2   5   2      779.83      915.92     35.41 o
  -1   5   2      358.06      332.83     18.96 o
   0   5   2      868.06      971.35     61.72 o
   1   5   2      717.25      641.95     23.55 o
   2   5   2      723.46      678.76     25.67 o
   3   5   2     1337.26     1236.97     47.93 o
   4   5   2     1829.70     1767.93     54.73 o
   5   5   2     2066.97     2052.22     59.46 o
   6   5   2       12.93        3.55      9.66 o
   7   5   2      117.02      136.19     15.13 o
   8   5   2      641.60      722.49     33.07 o
   9   5   2      519.38      598.98     75.62 o
  10   5   2      144.71      168.26     24.77 o
  11   5   2       23.32       46.19     34.81 o
  12   5   2       12.53      -13.12     36.96 o
  -9   6   2       67.99       41.34     44.65 o
  -8   6   2       11.54      -11.86     46.19 o
  -7   6   2        2.31       -2.39     38.57 o
  -6   6   2     1039.74     1020.40    199.47 o
  -5   6   2      920.25     1004.19     42.19 o
  -4   6   2     1150.74     1227.71     46.99 o
  -3   6   2      214.94      296.49     22.50 o
  -2   6   2      110.91      124.49     17.39 o
  -1   6   2      310.00      346.78     21.34 o
   0   6   2     3147.15     3635.63    106.99 o
   1   6   2     1254.40     1331.71     40.77 o
   2   6   2      929.82      969.20     34.71 o
   3   6   2       20.85       25.76     10.35 o
   4   6   2      561.04      558.76     25.62 o
   5   6   2     1162.93     1237.60     42.59 o
   6   6   2     1235.89     1257.62     58.11 o
   7   6   2      356.23      342.73     22.36 o
   8   6   2      160.21      186.90     24.03 o
   9   6   2      122.34      146.42     22.50 o
  10   6   2        6.29      -27.45     28.01 o
  11   6   2       70.34       69.20     55.76 o
  12   6   2       81.56      123.86     42.64 o
  -9   7   2      143.90       60.09     51.88 o
  -8   7   2       85.63      177.67     50.23 o
  -7   7   2       86.83       34.59     42.24 o
  -6   7   2      198.85      159.01     45.62 o
  -5   7   2     1192.75     1085.01     61.72 o
  -4   7   2     1292.90     1369.89     58.44 o
  -3   7   2       52.84       30.59     19.21 o
  -2   7   2       49.67       59.46     18.23 o
  -1   7   2       17.66       11.92     16.51 o
   0   7   2     3075.12     3459.81    104.45 o
   1   7   2      901.63      957.15     34.10 o
   2   7   2      483.10      484.67     22.43 o
   3   7   2       22.68       20.82     16.31 o
   4   7   2       11.08       13.43     13.91 o
   5   7   2      103.96      139.18     18.53 o
   6   7   2      505.97      466.65     28.37 o
   7   7   2      985.18      959.63     43.40 o
   8   7   2       31.90       40.04     22.94 o
   9   7   2        0.17      -52.57     26.29 o
  10   7   2        7.23       16.89     30.29 o
  11   7   2      116.73       94.57     35.12 o
  12   7   2      142.60      153.09     42.30 o
  -8   8   2       74.56       20.16     97.81 o
  -7   8   2      513.81      511.44    104.02 o
  -6   8   2      259.56      221.09    107.80 o
  -5   8   2      171.20      186.01     35.21 o
  -4   8   2      821.34      812.21     44.77 o
  -3   8   2      350.51      374.48     32.52 o
  -2   8   2       29.28        2.85     22.18 o
  -1   8   2       41.78       55.52     22.18 o
   0   8   2      715.73      826.67     42.00 o
   1   8   2      945.70      943.73     43.72 o
   2   8   2      514.65      624.39     30.67 o
   3   8   2       39.75       34.28     16.93 o
   4   8   2       48.17       36.04     18.80 o
   5   8   2      454.92      472.78     29.43 o
   6   8   2      463.39      448.55     35.06 o
   7   8   2      419.92      413.36     35.98 o
   8   8   2       63.74      102.60     59.75 o
   9   8   2        1.82       -0.35     29.23 o
  10   8   2        7.54       -0.26     30.96 o
  11   8   2       89.50      105.26     38.12 o
  -7   9   2      245.80      246.78     65.89 o
  -6   9   2      172.96       84.53     50.72 o
  -5   9   2        8.93      -16.88     43.01 o
  -4   9   2      172.00      161.12     36.39 o
  -3   9   2      446.90      390.25     34.41 o
  -2   9   2      645.53      621.55     61.13 o
  -1   9   2      802.58      806.87     45.30 o
   0   9   2      139.58      140.89     25.22 o
   1   9   2      134.94      142.05     24.52 o
   2   9   2      273.31      289.40     27.49 o
   3   9   2      681.76      661.56     51.93 o
   4   9   2      624.78      664.02     37.34 o
   5   9   2      138.81      132.59     22.82 o
   6   9   2      180.00      188.27     29.00 o
   7   9   2      125.69      140.01     33.40 o
   8   9   2       83.98       70.08     31.29 o
   9   9   2        8.73       -4.20     30.74 o
  10   9   2       41.11       27.02     34.17 o
  11   9   2       61.73       56.84     37.89 o
  -6  10   2       24.36       -5.74     50.92 o
  -5  10   2        0.16      -14.14     48.12 o
  -4  10   2       38.21       45.20     35.76 o
  -3  10   2      305.47      324.28     42.30 o
  -2  10   2      763.12      709.58     46.12 o
  -1  10   2      695.50      604.32     40.88 o
   0  10   2      196.49      197.52     28.29 o
   1  10   2        3.42       -3.93     23.05 o
   2  10   2      169.84      181.16     34.26 o
   3  10   2      518.25      538.54     35.84 o
   4  10   2      866.92      882.91     45.77 o
   5  10   2      145.14      150.59     25.66 o
   6  10   2       42.74       62.22     32.41 o
   7  10   2        9.25       46.52     32.86 o
   8  10   2       57.22      137.54     36.74 o
   9  10   2      205.45      207.43     41.46 o
  10  10   2       76.17       78.32     38.15 o
  -4  11   2        0.85       -1.42     67.54 o
  -3  11   2      206.85      239.15     47.99 o
  -2  11   2      506.88      379.49     37.78 o
  -1  11   2      286.67      259.30     32.99 o
   0  11   2      240.93      248.65     32.15 o
   1  11   2       15.68      -14.08     25.45 o
   2  11   2       32.43       10.35     29.26 o
   3  11   2      485.15      441.87     34.94 o
   4  11   2      661.62      680.90     41.36 o
   5  11   2        4.07      -56.77     33.62 o
   6  11   2       17.27       21.05     35.21 o
   7  11   2        2.86       13.86     36.23 o
   8  11   2       43.30       42.34     38.29 o
   9  11   2      239.07      199.57     51.69 o
  -3  12   2       59.95       -8.42     69.82 o
  -2  12   2      100.32       86.78     40.34 o
  -1  12   2       69.09       29.53     40.22 o
   0  12   2      164.17       92.19     30.73 o
   1  12   2      113.35      100.57     63.39 o
   2  12   2       64.46       13.73     28.02 o
   3  12   2       85.87       52.10     31.58 o
   4  12   2      317.86      241.21     45.32 o
   5  12   2       23.68       13.00     40.27 o
   6  12   2       50.72       93.10     41.88 o
   7  12   2       12.42       31.56     40.98 o
   8  12   2       42.60       69.19     40.75 o
   0  13   2      117.56       86.46     46.63 o
   1  13   2      126.83      132.42     38.03 o
   2  13   2      174.40      125.69     38.33 o
   3  13   2       36.27       22.82     71.75 o
   4  13   2       17.93      -52.79     40.13 o
   5  13   2       50.16       67.18     45.90 o
  -4 -11   3      174.42      102.24     42.93 o
  -3 -11   3      424.68      393.84     55.06 o
  -2 -11   3      344.27      323.04     51.59 o
  -1 -11   3       97.39       84.28     42.74 o
   0 -11   3        0.59      -44.91     38.42 o
  -7 -10   3       72.61       42.96     38.62 o
  -6 -10   3       78.90       77.79     38.54 o
  -5 -10   3       33.66       37.35     36.13 o
  -4 -10   3      101.31      128.76     39.14 o
  -3 -10   3      126.82      212.36     42.84 o
  -2 -10   3      248.93      223.90     43.61 o
  -1 -10   3      299.65      217.72     98.23 o
   0 -10   3       39.97       52.09     37.74 o
   1 -10   3       14.45       25.20     50.40 o
   2 -10   3      135.99      116.21     35.63 o
   3 -10   3      399.68      270.15     70.53 o
  -8  -9   3        1.08       -0.30     33.79 o
  -7  -9   3       65.94       75.63     35.16 o
  -6  -9   3      347.37      330.11     36.30 o
  -5  -9   3      312.20      322.65     58.28 o
  -4  -9   3      107.76      119.81     35.04 o
  -3  -9   3        0.90       -3.78     31.75 o
  -2  -9   3       36.89       14.62     31.96 o
  -1  -9   3      129.74      107.75     36.96 o
   0  -9   3      465.21      438.30     38.41 o
   1  -9   3      362.78      287.91     44.38 o
   2  -9   3       83.82       48.38     40.66 o
   3  -9   3      152.58      175.00     62.25 o
   4  -9   3      159.12      122.20     36.97 o
  -9  -8   3        8.45       20.35     24.28 o
  -8  -8   3        3.43      -32.37     25.32 o
  -7  -8   3       78.53       78.46     25.87 o
  -6  -8   3      542.65      496.52     38.99 o
  -5  -8   3      561.54      558.24     40.41 o
  -4  -8   3       69.57       30.97     29.45 o
  -3  -8   3        3.63      -21.64     27.96 o
  -2  -8   3       16.14       -5.08     28.00 o
  -1  -8   3      181.66      176.83     27.68 o
   0  -8   3      556.05      585.29     42.20 o
   1  -8   3     1158.50     1103.51     60.42 o
   2  -8   3      172.68      158.45     45.17 o
   3  -8   3        6.02       38.39     29.47 o
   4  -8   3       71.96       55.84     31.82 o
   5  -8   3      333.50      317.52     43.33 o
   6  -8   3      387.41      352.67     45.83 o
 -10  -7   3       96.94       91.43     26.29 o
  -9  -7   3      103.36       93.72     24.85 o
  -8  -7   3       44.37       41.85     22.47 o
  -7  -7   3       42.55       70.88     25.56 o
  -6  -7   3      535.40      547.03     40.75 o
  -5  -7   3      856.78      873.94     76.27 o
  -4  -7   3       91.90       79.41     24.49 o
  -3  -7   3      155.29      146.91     25.68 o
  -2  -7   3        7.85        6.88     19.17 o
  -1  -7   3      639.29      698.81     45.29 o
   0  -7   3      985.79     1005.41     46.94 o
   1  -7   3      668.88      733.37     69.10 o
   2  -7   3       83.58       91.70     28.25 o
   3  -7   3       54.21       70.15     25.40 o
   4  -7   3       11.62       16.18     25.25 o
   5  -7   3      153.87      148.99     30.36 o
   6  -7   3     1016.56     1038.49     57.45 o
   7  -7   3      104.92      136.35     40.98 o
 -11  -6   3       55.36       67.79     21.98 o
 -10  -6   3       18.29       12.65     19.14 o
  -9  -6   3      167.59      142.10     22.27 o
  -8  -6   3      385.53      321.26     36.65 o
  -7  -6   3      166.96      147.02     20.48 o
  -6  -6   3      175.30      206.14     21.71 o
  -5  -6   3       46.59       58.98     18.42 o
  -4  -6   3      285.95      287.12     27.26 o
  -3  -6   3     1271.30     1336.44     72.62 o
  -2  -6   3      590.44      565.25     36.62 o
  -1  -6   3      151.47      177.22     18.46 o
   0  -6   3      843.70      931.11     39.05 o
   1  -6   3     1281.57     1272.28     56.92 o
   2  -6   3        4.12       41.77     21.62 o
   3  -6   3       29.72       23.65     22.13 o
   4  -6   3       76.12      112.49     29.73 o
   5  -6   3      186.48      151.49     29.31 o
   6  -6   3      346.75      361.20     31.68 o
   7  -6   3      346.85      313.42     31.80 o
   8  -6   3      106.45       57.31     56.80 o
 -11  -5   3        0.10        1.86     18.80 o
 -10  -5   3        6.22       -1.14     16.50 o
  -9  -5   3      371.17      408.67     41.47 o
  -8  -5   3      559.78      564.91     38.70 o
  -7  -5   3      242.92      238.64     28.79 o
  -6  -5   3      111.70       96.12     17.59 o
  -5  -5   3       38.15       34.47     15.99 o
  -4  -5   3       93.57       92.35     19.35 o
  -3  -5   3     1962.40     2140.21     73.81 o
  -2  -5   3     2389.92     2552.59     86.97 o
  -1  -5   3      612.66      685.18     29.53 o
   0  -5   3        0.55       -6.54     14.08 o
   1  -5   3      315.14      385.53     23.73 o
   2  -5   3     1119.60     1184.63     53.14 o
   3  -5   3     1046.22     1200.18     53.25 o
   4  -5   3      478.16      581.65     41.79 o
   5  -5   3      142.07      148.51     24.29 o
   6  -5   3       24.09       15.52     21.38 o
   7  -5   3      242.16      241.23     27.22 o
   8  -5   3      370.33      261.88     35.04 o
   9  -5   3      152.91      134.62     39.85 o
 -11  -4   3        0.11       20.59     18.27 o
 -10  -4   3        3.58        9.27     16.73 o
  -9  -4   3      144.67      149.80     22.65 o
  -8  -4   3      609.11      606.83     28.66 o
  -7  -4   3      513.44      486.29     24.38 o
  -6  -4   3      101.42      104.55     14.09 o
  -5  -4   3       61.14       64.07     12.88 o
  -4  -4   3      227.34      250.64     25.22 o
  -3  -4   3     2542.95     2808.25    106.82 o
  -2  -4   3     1854.03     2125.71     71.81 o
  -1  -4   3      706.93      804.24     35.08 o
   0  -4   3       18.18       33.79     12.22 o
   1  -4   3        6.01       10.84     13.10 o
   2  -4   3      978.34     1187.57     43.65 o
   3  -4   3     1750.07     2023.89     66.55 o
   4  -4   3     3492.22     3657.62    125.46 o
   5  -4   3      727.18      813.61     38.84 o
   6  -4   3       10.07       -9.97     19.68 o
   7  -4   3       80.29       49.43     23.68 o
   8  -4   3      389.84      373.23     30.41 o
   9  -4   3      434.05      407.14     39.88 o
 -11  -3   3      170.95      232.27     27.18 o
 -10  -3   3      147.40      147.79     24.79 o
  -9  -3   3       48.46       48.69     14.47 o
  -8  -3   3      174.17      183.32     16.85 o
  -7  -3   3      214.60      204.89     16.13 o
  -6  -3   3      130.90      116.20     12.63 o
  -5  -3   3      305.49      291.84     16.28 o
  -4  -3   3     1949.43     2027.17     63.41 o
  -3  -3   3     1382.30     1489.10     61.01 o
  -2  -3   3     1439.52     1493.42     58.70 o
  -1  -3   3      581.34      617.45     23.35 o
   0  -3   3        5.12        8.52     10.13 o
   1  -3   3      328.27      439.55     21.16 o
   2  -3   3      998.00     1210.14     42.27 o
   3  -3   3     2308.61     2628.89     81.01 o
   4  -3   3      786.42      902.10     37.29 o
   5  -3   3      799.96      821.43     37.10 o
   6  -3   3        0.30       10.34     18.17 o
   7  -3   3      215.04      268.74     24.75 o
   8  -3   3      404.61      417.94     29.75 o
   9  -3   3      249.53      250.38     49.63 o
  10  -3   3      240.43      278.35     68.96 o
 -12  -2   3       36.58       32.84     50.83 o
 -11  -2   3      397.21      463.08     41.62 o
 -10  -2   3      360.74      382.19     36.95 o
  -9  -2   3       84.36       86.15     15.60 o
  -8  -2   3      108.34      107.62     14.89 o
  -7  -2   3      194.10      230.55     16.62 o
  -6  -2   3      858.83      817.82     30.28 o
  -5  -2   3      364.81      322.47     17.35 o
  -4  -2   3      427.89      393.53     15.39 o
  -3  -2   3       28.17       32.32      7.49 o
  -2  -2   3      353.87      391.84     19.23 o
  -1  -2   3      221.09      245.97     15.85 o
   0  -2   3     1099.43     1349.45     38.50 o
   1  -2   3     3445.47     4116.68     99.62 o
   2  -2   3      428.24      692.17     23.14 o
   3  -2   3     1980.08     2199.60     56.97 o
   4  -2   3      773.00      801.53     27.47 o
   5  -2   3      521.65      517.35     22.34 o
   6  -2   3        3.13       -6.12     16.98 o
   7  -2   3      240.21      250.11     26.46 o
   8  -2   3      264.52      209.21     23.11 o
   9  -2   3      240.08      196.00     32.75 o
  10  -2   3      144.62       83.96     41.94 o
  11  -2   3      102.56      -24.14     43.22 o
 -12  -1   3       52.78       92.38     54.54 o
 -11  -1   3      410.58      492.46     64.24 o
 -10  -1   3      285.47      319.32     26.96 o
  -9  -1   3       78.24       68.31     16.22 o
  -8  -1   3        0.42      -10.19     11.56 o
  -7  -1   3       81.36      109.06     14.45 o
  -6  -1   3      549.97      595.51     22.91 o
  -5  -1   3     5156.67     5038.24    124.36 o
  -4  -1   3     1608.73     1512.77     42.23 o
  -3  -1   3     1998.50     2001.17     79.30 o
  -2  -1   3       12.45       26.41     16.28 o
  -1  -1   3       65.33       79.40      6.54 o
   0  -1   3     3149.55     3671.69     95.58 o
   1  -1   3    11438.22    13461.92    340.96 o
   2  -1   3      628.70      728.29     22.53 o
   3  -1   3      533.18      640.93     21.73 o
   4  -1   3        1.75       -2.97      8.51 o
   5  -1   3      636.68      633.46     24.02 o
   6  -1   3      813.46      751.31     29.14 o
   7  -1   3     1096.85     1014.23     53.77 o
   8  -1   3       52.53       72.19     20.28 o
   9  -1   3       94.99      106.84     28.99 o
  10  -1   3       49.84       58.04     38.66 o
  11  -1   3      231.96      268.87     49.62 o
 -11   0   3      250.04      184.47     31.35 o
 -10   0   3      131.90      117.55     19.51 o
  -9   0   3      146.21      158.44     17.65 o
  -8   0   3       96.32      114.82     15.45 o
  -7   0   3      306.24      347.36     22.33 o
  -6   0   3      154.34      146.81     13.13 o
  -5   0   3     1658.12     1469.49     39.34 o
  -4   0   3     3227.81     3148.72     93.27 o
  -3   0   3      241.55      225.78     20.35 o
  -2   0   3      484.48      425.42     30.05 o
  -1   0   3     2834.37     2312.09    208.18 o
   0   0   3     4572.72     4873.56    123.37 o
   1   0   3     6236.46     6613.77    168.18 o
   2   0   3     3517.21     3928.01    101.63 o
   3   0   3      250.29      326.57     14.20 o
   4   0   3        2.22       -4.16      7.65 o
   5   0   3      342.27      327.15     17.76 o
   6   0   3     1342.63     1327.43     41.28 o
   7   0   3      909.46      805.66     37.32 o
   8   0   3       96.59       75.89     19.84 o
   9   0   3        0.51       -7.99     19.02 o
  10   0   3       59.89       16.94     35.23 o
  11   0   3      184.45      274.04     36.72 o
 -11   1   3       68.52       63.67     23.74 o
 -10   1   3       43.97       57.25     18.78 o
  -9   1   3      191.74      188.99     21.07 o
  -8   1   3      582.17      661.84     35.17 o
  -7   1   3      318.93      284.81     19.17 o
  -6   1   3      705.42      716.51     31.21 o
  -5   1   3      828.46      735.62     29.48 o
  -4   1   3     1305.47     1138.31     31.38 o
  -3   1   3     1076.63      984.07     28.63 o
  -2   1   3     1271.15      968.85     93.45 o
  -1   1   3     9364.02     7327.06    643.24 o
   0   1   3     3569.04     3020.74    116.25 o
   1   1   3      927.26      615.31     18.50 o
   2   1   3      423.65      339.80     13.70 o
   3   1   3      530.89      480.69     15.94 o
   4   1   3      525.83      429.01     15.63 o
   5   1   3      666.91      607.55     22.23 o
   6   1   3     1788.92     1673.31     59.11 o
   7   1   3      772.17      689.57     29.42 o
   8   1   3      198.29      195.27     21.46 o
   9   1   3      130.33       38.25     21.90 o
  10   1   3       21.47       34.02     23.54 o
  11   1   3      159.00      151.02     53.80 o
  12   1   3      168.34      144.84     46.28 o
 -11   2   3        3.04      -36.21     21.72 o
 -10   2   3        5.42      -19.17     17.75 o
  -9   2   3      332.84      353.49     42.75 o
  -8   2   3      814.74      943.10     37.88 o
  -7   2   3      648.46      731.59     34.73 o
  -6   2   3       83.70       96.28     15.61 o
  -5   2   3       58.80       17.33     14.35 o
  -4   2   3      916.60      868.17     52.08 o
  -3   2   3     4307.10     3985.54    119.09 o
  -2   2   3     4292.25     4102.08    109.90 o
  -1   2   3      796.34      696.98     23.69 o
   0   2   3     3535.97     3293.10     74.67 o
   1   2   3     2801.80     2393.17     67.55 o
   2   2   3     3340.44     2650.69     69.00 o
   3   2   3      410.66      323.73     12.93 o
   4   2   3     1145.40      859.82     26.46 o
   5   2   3     1119.19     1014.50     44.04 o
   6   2   3      283.07      243.67     16.33 o
   7   2   3      193.85      148.37     17.34 o
   8   2   3      660.54      639.44     54.34 o
   9   2   3      327.05      328.57     33.45 o
  10   2   3       19.17       29.83     22.58 o
  11   2   3       43.25       61.98     24.99 o
  12   2   3       79.35      185.49     58.02 o
 -11   3   3        3.31      -15.89     22.51 o
 -10   3   3       12.75       -5.15     21.04 o
  -9   3   3      268.03      230.59     41.28 o
  -8   3   3      524.08      487.87     34.22 o
  -7   3   3      840.83      850.30     42.58 o
  -6   3   3      217.88      236.10     20.83 o
  -5   3   3        3.03        7.07     11.05 o
  -4   3   3       52.83       64.04     10.20 o
  -3   3   3       42.36       26.65      9.84 o
  -2   3   3     7853.25     7965.31    224.98 o
  -1   3   3      801.73      683.48     24.59 o
   0   3   3      925.92      965.43     29.21 o
   1   3   3     3830.50     3294.78     89.11 o
   2   3   3     6708.39     5867.85    149.97 o
   3   3   3     5901.40     5244.15    124.69 o
   4   3   3     2331.90     1921.11     52.27 o
   5   3   3      743.50      644.47     22.95 o
   6   3   3      125.84      145.37     11.15 o
   7   3   3        3.56        3.85      9.75 o
   8   3   3      167.89      189.86     17.46 o
   9   3   3      931.05      976.07     61.35 o
  10   3   3      561.55      469.17     48.21 o
  11   3   3       60.70       78.98     25.24 o
  12   3   3        4.30      -36.59     37.77 o
 -10   4   3      127.60      163.01     37.76 o
  -9   4   3       49.72       23.15     27.93 o
  -8   4   3      280.42      280.25     28.73 o
  -7   4   3      596.98      584.67     36.91 o
  -6   4   3      208.48      238.36     26.06 o
  -5   4   3      374.37      386.01     25.09 o
  -4   4   3     1676.47     1649.62     52.92 o
  -3   4   3      189.61      150.94     13.35 o
  -2   4   3      590.61      530.37     23.15 o
  -1   4   3     1031.16      989.84     46.45 o
   0   4   3      101.83      125.02     13.54 o
   1   4   3      152.27      208.41     12.42 o
   2   4   3     2276.12     2049.38     60.46 o
   3   4   3     3225.43     2879.53    125.80 o
   4   4   3     5927.96     5100.23    126.14 o
   5   4   3      614.96      602.27     21.22 o
   6   4   3       26.42       31.11      8.39 o
   7   4   3        0.33       -7.19     11.78 o
   8   4   3      324.74      288.52     22.99 o
   9   4   3      586.55      647.32     36.13 o
  10   4   3      377.71      336.62     43.08 o
  11   4   3       63.23       58.70     38.55 o
  12   4   3        1.69       30.93     40.61 o
 -10   5   3      622.17      529.81     50.30 o
  -9   5   3      147.04      174.90     37.89 o
  -8   5   3        0.27       -6.45     33.39 o
  -7   5   3      143.61      117.64     30.08 o
  -6   5   3      723.42      762.48     49.81 o
  -5   5   3      506.99      531.54     30.21 o
  -4   5   3     1054.11     1180.12     42.98 o
  -3   5   3      740.27      800.14     32.61 o
  -2   5   3      987.98     1125.11     39.54 o
  -1   5   3      483.25      525.81     24.06 o
   0   5   3      763.08      791.56     29.87 o
   1   5   3     1209.98     1071.04     61.13 o
   2   5   3     1050.94      895.93     28.12 o
   3   5   3       71.33       47.52     10.20 o
   4   5   3      231.33      134.65     13.76 o
   5   5   3      389.67      599.57     23.24 o
   6   5   3      298.77      266.39     16.11 o
   7   5   3      173.58      193.00     16.69 o
   8   5   3       42.10       42.96     15.14 o
   9   5   3      378.25      426.42     30.89 o
  10   5   3      146.63      233.21     86.31 o
  11   5   3       52.23       57.06     36.09 o
  12   5   3        0.17       28.23     72.68 o
  -9   6   3      423.65      409.44     81.83 o
  -8   6   3        0.49      -53.07     39.88 o
  -7   6   3        7.78      -16.94     37.80 o
  -6   6   3      488.11      486.36     42.82 o
  -5   6   3     1093.04     1145.04     55.83 o
  -4   6   3      968.07     1102.01     43.05 o
  -3   6   3       21.52       18.76     15.48 o
  -2   6   3       37.94       53.91     15.17 o
  -1   6   3      188.74      212.84     17.78 o
   0   6   3     1214.46     1284.91     43.82 o
   1   6   3     3191.11     3111.86    114.57 o
   2   6   3     1307.15     1171.08     58.29 o
   3   6   3       86.07       99.69     12.52 o
   4   6   3      178.31      170.67     14.60 o
   5   6   3      185.27      299.66     20.92 o
   6   6   3      298.39      349.77     30.89 o
   7   6   3      598.50      553.21     27.62 o
   8   6   3       85.48       82.49     16.56 o
   9   6   3      120.31      148.58     26.15 o
  10   6   3        0.99      -29.74     29.41 o
  11   6   3       64.81       69.27     42.05 o
  12   6   3       60.45      126.60     44.91 o
  -9   7   3      141.63      124.43     52.60 o
  -8   7   3       22.08       46.21     46.09 o
  -7   7   3       35.71       63.47     42.55 o
  -6   7   3      251.56      228.71     47.71 o
  -5   7   3     1201.09     1166.06     82.23 o
  -4   7   3      455.26      454.77     28.86 o
  -3   7   3      548.66      577.36     30.92 o
  -2   7   3       38.24       37.48     17.05 o
  -1   7   3      263.20      281.69     21.30 o
   0   7   3     1563.41     1710.14     57.17 o
   1   7   3     2889.67     3123.75     85.96 o
   2   7   3      666.04      663.41     29.18 o
   3   7   3       76.93      315.59     34.90 o
   4   7   3       66.27       55.28     14.01 o
   5   7   3      116.44      141.48     18.17 o
   6   7   3     1839.18     1949.71     81.15 o
   7   7   3      714.67      842.80     57.03 o
   8   7   3       21.75        8.73     22.92 o
   9   7   3       85.66       61.46     30.58 o
  10   7   3        5.57       -8.29     29.22 o
  11   7   3       75.72       96.39     38.08 o
  12   7   3      109.63      160.43     43.84 o
  -8   8   3       83.71       61.17     59.11 o
  -7   8   3      180.43      123.48     49.52 o
  -6   8   3       60.56       34.17     43.41 o
  -5   8   3      362.64      273.10     50.06 o
  -4   8   3      114.12      105.79     31.16 o
  -3   8   3     1702.79     1741.72     69.49 o
  -2   8   3      223.33      220.50     23.60 o
  -1   8   3      205.20      202.72     21.81 o
   0   8   3      446.56      483.48     27.78 o
   1   8   3     1737.05     1870.48     62.41 o
   2   8   3      496.20      522.93     24.84 o
   3   8   3      284.26      267.36     23.27 o
   4   8   3      169.30      193.80     21.48 o
   5   8   3       80.37      101.44     24.04 o
   6   8   3      505.03      496.89     42.54 o
   7   8   3      791.48      841.04     67.15 o
   8   8   3       80.46       65.74     25.27 o
   9   8   3       16.47       22.06     31.15 o
  10   8   3        0.72        2.88     32.01 o
  11   8   3       57.75       39.89     42.76 o
  -7   9   3      360.17      175.59     56.46 o
  -6   9   3      234.50      201.64     52.80 o
  -5   9   3       15.38      -63.58     42.42 o
  -4   9   3        2.62       24.01     42.48 o
  -3   9   3      642.77      663.97     60.45 o
  -2   9   3      894.64      933.27     56.72 o
  -1   9   3      813.36      814.70     53.76 o
   0   9   3       84.77       83.44     23.76 o
   1   9   3       36.47       43.41     21.81 o
   2   9   3       18.17       29.00     21.47 o
   3   9   3      515.80      484.88     32.23 o
   4   9   3      661.74      620.20     36.28 o
   5   9   3      732.46      776.15     85.42 o
   6   9   3      100.33      103.60     26.64 o
   7   9   3       59.17       66.67     25.87 o
   8   9   3       89.05       95.58     32.50 o
   9   9   3       23.23       13.40     39.55 o
  10   9   3       48.53       14.48     43.83 o
  11   9   3       28.82      -17.35     36.69 o
  -6  10   3      120.84       84.12     53.91 o
  -5  10   3        5.40      -52.33     46.08 o
  -4  10   3        0.34       33.68     46.36 o
  -3  10   3      381.78      408.92     43.62 o
  -2  10   3      431.19      442.71     53.17 o
  -1  10   3      382.78      376.07     33.68 o
   0  10   3      105.01       77.90     25.37 o
   1  10   3        0.18      -15.38     23.05 o
   2  10   3       15.40       14.47     30.56 o
   3  10   3      216.17      219.69     27.82 o
   4  10   3      675.30      643.25     38.83 o
   5  10   3      300.92      304.71     31.57 o
   6  10   3       19.04       35.54     26.66 o
   7  10   3        0.07       23.65     39.84 o
   8  10   3      143.50      210.44     57.33 o
   9  10   3      157.75      201.79     39.81 o
  10  10   3      134.35      150.03     41.54 o
  -5  11   3       34.17       13.56     75.96 o
  -4  11   3        1.51       44.15     51.95 o
  -3  11   3      111.73       87.84     50.87 o
  -2  11   3      313.50      264.51     41.05 o
  -1  11   3      330.21      299.40     33.98 o
   0  11   3      116.69       65.21     27.75 o
   1  11   3        1.89      -34.40     27.68 o
   2  11   3       99.14      114.18     27.65 o
   3  11   3      356.92      358.69     33.04 o
   4  11   3      712.72      710.47     42.23 o
   5  11   3       98.90      105.99     41.26 o
   6  11   3        0.20       -9.92     33.32 o
   7  11   3       15.50       19.32     34.78 o
   8  11   3       40.83       84.02     37.75 o
   9  11   3      140.11      132.57     74.32 o
  -3  12   3       67.19      127.52     56.14 o
  -2  12   3       38.31       -9.14     49.93 o
  -1  12   3       38.91       67.21     36.79 o
   0  12   3      253.70      233.07     33.31 o
   1  12   3      315.47      323.92     35.18 o
   2  12   3       22.85       -3.39     26.93 o
   3  12   3       95.93      150.68     33.61 o
   4  12   3      371.46      347.80     34.50 o
   5  12   3       58.90       56.38     38.29 o
   6  12   3       28.51      -19.94     37.97 o
   7  12   3       17.07       39.13     39.11 o
   8  12   3       61.74       64.16     44.26 o
  -1  13   3       20.77       25.13     69.54 o
   0  13   3       54.29       25.78     59.15 o
   1  13   3      474.58      415.01     60.66 o
   2  13   3      209.14      206.04     35.38 o
   3  13   3        3.04      -21.16     33.71 o
   4  13   3       20.31       77.77     43.74 o
   5  13   3       11.24      -40.91     60.61 o
   6  13   3       88.02      229.80     50.52 o
  -6 -10   4       61.78       56.11     57.83 o
  -5 -10   4       76.94       60.83     64.04 o
  -4 -10   4       58.15       32.46     37.64 o
  -3 -10   4      114.65       93.82     41.06 o
  -2 -10   4       82.85       49.16     74.82 o
  -1 -10   4      263.86      294.46     74.03 o
   0 -10   4      121.27       46.51     39.36 o
   1 -10   4       30.62      -19.91     39.42 o
  -7  -9   4       69.56      -11.04     34.21 o
  -6  -9   4      278.86      272.94     35.98 o
  -5  -9   4      298.05      257.82     35.33 o
  -4  -9   4      136.87      104.82     36.05 o
  -3  -9   4       59.05       64.83     34.57 o
  -2  -9   4        5.86       -2.52     32.26 o
  -1  -9   4      193.44       79.93     56.04 o
   0  -9   4      406.89      351.45     48.51 o
   1  -9   4      259.90      266.20     35.78 o
   2  -9   4       39.62       33.17     30.80 o
   3  -9   4       23.77       17.79     31.67 o
  -9  -8   4       74.14       69.40     27.67 o
  -8  -8   4        4.23       29.25     25.57 o
  -7  -8   4       13.41       -3.54     24.88 o
  -6  -8   4      466.38      483.08     59.02 o
  -5  -8   4      948.23     1100.98     60.75 o
  -4  -8   4      394.50      366.30     60.90 o
  -3  -8   4       10.48      -16.57     29.03 o
  -2  -8   4        0.34       27.76     30.55 o
  -1  -8   4      126.14       90.82     33.52 o
   0  -8   4      554.02      506.56     39.16 o
   1  -8   4      532.59      497.72     40.90 o
   2  -8   4      238.18      205.72     33.65 o
   3  -8   4        3.67       42.61     29.60 o
   4  -8   4       68.13       80.74     34.71 o
   5  -8   4      187.54      212.71     39.71 o
 -10  -7   4       38.44       42.26     43.12 o
  -9  -7   4       75.72      119.42     26.60 o
  -8  -7   4      127.70      131.00     25.61 o
  -7  -7   4       26.55       17.49     39.59 o
  -6  -7   4      211.43      215.67     28.06 o
  -5  -7   4      413.41      426.63     34.50 o
  -4  -7   4      472.71      452.65     51.62 o
  -3  -7   4       57.01       53.26     39.84 o
  -2  -7   4      193.49      178.30     33.14 o
  -1  -7   4      305.29      316.12     29.49 o
   0  -7   4      285.79      339.81     39.78 o
   1  -7   4      594.86      692.35     45.48 o
   2  -7   4      400.21      425.60     38.84 o
   3  -7   4        7.99       15.02     27.69 o
   4  -7   4       59.31       55.86     29.99 o
   5  -7   4      229.37      163.32     35.95 o
   6  -7   4      423.71      456.81     57.49 o
 -10  -6   4       10.74       10.51     19.58 o
  -9  -6   4       79.69       60.02     22.73 o
  -8  -6   4      414.22      430.68     33.97 o
  -7  -6   4      177.54      227.20     22.99 o
  -6  -6   4       87.62      107.06     20.07 o
  -5  -6   4       37.38       52.25     20.69 o
  -4  -6   4      185.05      191.61     25.49 o
  -3  -6   4       49.88       57.67     21.63 o
  -2  -6   4      855.75      869.20     48.88 o
  -1  -6   4      200.19      215.56     21.83 o
   0  -6   4     1050.71     1074.47     54.62 o
   1  -6   4      443.03      482.85     31.85 o
   2  -6   4      554.99      644.85     38.62 o
   3  -6   4      325.15      386.88     36.85 o
   4  -6   4      111.50       84.71     26.23 o
   5  -6   4       75.48       92.10     27.52 o
   6  -6   4      381.56      400.94     37.54 o
   7  -6   4      399.60      395.10     38.38 o
 -11  -5   4        3.52      -14.78     19.09 o
 -10  -5   4        6.27       31.89     18.74 o
  -9  -5   4      180.70      212.23     22.48 o
  -8  -5   4      610.83      619.77     39.50 o
  -7  -5   4      369.08      362.90     24.49 o
  -6  -5   4       64.46       81.14     17.23 o
  -5  -5   4        1.65        3.52     16.33 o
  -4  -5   4       87.54       90.27     20.36 o
  -3  -5   4      295.89      327.54     36.92 o
  -2  -5   4     4335.88     4781.27    179.87 o
  -1  -5   4        0.77        2.58     16.18 o
   0  -5   4       37.08       44.43     15.08 o
   1  -5   4      319.44      333.76     23.08 o
   2  -5   4      995.54      987.70     46.24 o
   3  -5   4     1152.41     1255.94     54.44 o
   4  -5   4      969.02      978.13     43.40 o
   5  -5   4      111.01      121.88     23.99 o
   6  -5   4        1.54      -18.32     20.78 o
   7  -5   4      248.92      220.05     31.18 o
   8  -5   4      272.36      274.82     34.56 o
 -11  -4   4        7.97       19.23     18.71 o
 -10  -4   4       17.98       32.20     17.48 o
  -9  -4   4       90.71       93.92     16.82 o
  -8  -4   4      542.46      541.29     26.79 o
  -7  -4   4      279.97      287.75     19.40 o
  -6  -4   4       83.70       65.48     13.56 o
  -5  -4   4       11.29       -3.20     14.02 o
  -4  -4   4      205.73      212.61     20.79 o
  -3  -4   4      387.17      502.33     29.45 o
  -2  -4   4     3489.02     4064.97    152.19 o
  -1  -4   4     1658.31     1808.94     63.80 o
   0  -4   4        9.34       -4.61     12.58 o
   1  -4   4       32.55       63.85     14.85 o
   2  -4   4      283.37      381.91     23.87 o
   3  -4   4      893.63      966.14     40.07 o
   4  -4   4     1408.32     1490.06     54.21 o
   5  -4   4      449.41      555.53     32.56 o
   6  -4   4       11.70      -25.66     19.45 o
   7  -4   4        2.56       19.29     21.37 o
   8  -4   4      275.28      246.86     28.55 o
   9  -4   4      536.59      438.02     47.33 o
 -11  -3   4      231.14      207.14     30.92 o
 -10  -3   4      303.73      336.68     30.56 o
  -9  -3   4      113.61      134.93     16.55 o
  -8  -3   4      106.60      101.96     14.28 o
  -7  -3   4       81.34      104.53     13.71 o
  -6  -3   4      283.34      252.22     16.32 o
  -5  -3   4      117.21       98.61     12.18 o
  -4  -3   4      327.32      286.21     18.34 o
  -3  -3   4      894.94      865.51     38.32 o
  -2  -3   4      940.17      979.90     42.28 o
  -1  -3   4      682.83      657.87     33.57 o
   0  -3   4       52.47       55.32     11.16 o
   1  -3   4      178.54      216.69     14.67 o
   2  -3   4      678.49      786.40     29.54 o
   3  -3   4      295.21      351.89     20.82 o
   4  -3   4      298.74      403.51     25.58 o
   5  -3   4      598.57      662.88     43.94 o
   6  -3   4       64.06       99.98     21.08 o
   7  -3   4       68.10       61.02     23.47 o
   8  -3   4      132.04      108.65     29.37 o
   9  -3   4      385.35      312.91     41.01 o
  10  -3   4      186.68      132.66     47.79 o
 -11  -2   4      255.87      256.59     43.80 o
 -10  -2   4      227.98      286.57     24.81 o
  -9  -2   4      177.83      184.38     17.74 o
  -8  -2   4        0.92        6.34     11.87 o
  -7  -2   4       95.76      101.07     13.18 o
  -6  -2   4      815.28      792.67     29.61 o
  -5  -2   4     1123.08      992.71     30.64 o
  -4  -2   4     1574.57     1418.65     45.01 o
  -3  -2   4      392.85      424.33     17.75 o
  -2  -2   4       10.07        9.61      8.32 o
  -1  -2   4      911.08      909.85     38.88 o
   0  -2   4     1443.90     1587.73     48.84 o
   1  -2   4      199.90      228.28     13.36 o
   2  -2   4      503.66      554.61     22.52 o
   3  -2   4      670.49      789.84     26.81 o
   4  -2   4      100.45       97.29     13.74 o
   5  -2   4     1234.79     1276.58     42.54 o
   6  -2   4       72.04       92.57     19.67 o
   7  -2   4      348.13      403.37     30.83 o
   8  -2   4      310.59      328.71     43.72 o
   9  -2   4      145.19       85.32     24.97 o
  10  -2   4       59.17       29.50     32.30 o
 -11  -1   4      293.48      307.63     57.89 o
 -10  -1   4      272.85      305.74     33.83 o
  -9  -1   4      106.84       98.51     16.15 o
  -8  -1   4       68.18       87.13     13.34 o
  -7  -1   4      187.34      194.46     14.49 o
  -6  -1   4      930.50      916.37     29.94 o
  -5  -1   4     3242.48     3095.78     77.29 o
  -4  -1   4     1187.68     1059.84     38.41 o
  -3  -1   4     2120.86     2172.16    201.04 o
  -2  -1   4      336.91      420.21     55.26 o
  -1  -1   4      138.70      153.21     10.67 o
   0  -1   4     4814.67     5368.99    151.94 o
   1  -1   4     9649.40    11028.91    280.75 o
   2  -1   4     2865.63     3212.46     84.86 o
   3  -1   4       44.72       52.26     10.47 o
   4  -1   4       57.82       66.15     12.07 o
   5  -1   4     1012.89     1002.25     37.90 o
   6  -1   4     1082.27     1157.45     47.90 o
   7  -1   4      248.83      249.87     24.92 o
   8  -1   4       90.13       90.49     22.01 o
   9  -1   4       83.67       39.59     22.08 o
  10  -1   4        2.22       20.18     36.43 o
  11  -1   4      125.01       92.54     42.83 o
 -11   0   4       77.45       93.54     25.74 o
 -10   0   4      223.25      265.50     40.76 o
  -9   0   4      161.94      172.51     17.40 o
  -8   0   4       41.39       37.01     13.51 o
  -7   0   4      757.03      743.73     29.12 o
  -6   0   4       69.40       50.08     10.83 o
  -5   0   4     3451.91     3253.62     93.91 o
  -4   0   4      955.69      820.12     37.18 o
  -3   0   4      502.04      427.62     38.69 o
  -2   0   4       42.75       82.81     20.70 o
  -1   0   4     1520.32     1389.14    131.79 o
   0   0   4     1084.80     1094.64     29.86 o
   1   0   4     3287.81     3279.08     84.94 o
   2   0   4     7219.80     7656.13    195.87 o
   3   0   4      174.24      276.74     13.81 o
   4   0   4      289.49      343.14     16.39 o
   5   0   4      372.53      394.63     21.16 o
   6   0   4     1305.43     1332.83     51.54 o
   7   0   4      896.04      826.10     38.88 o
   8   0   4       49.13       65.03     21.25 o
   9   0   4       28.65       33.93     21.40 o
  10   0   4        0.25        7.07     28.27 o
  11   0   4      124.92      108.33     42.74 o
 -11   1   4       19.03       28.15     22.21 o
 -10   1   4       29.16       31.41     17.96 o
  -9   1   4      116.28      104.61     17.39 o
  -8   1   4      267.07      327.58     21.25 o
  -7   1   4     1288.19     1317.56     43.74 o
  -6   1   4        6.33        1.64     11.92 o
  -5   1   4       10.95       10.11      8.55 o
  -4   1   4      876.67      808.35     25.09 o
  -3   1   4     1060.20      949.84     56.32 o
  -2   1   4      564.40      430.63     51.12 o
  -1   1   4     1724.48     1311.61    122.79 o
   0   1   4     2329.17     2009.57     67.79 o
   1   1   4     1150.93      913.23     31.18 o
   2   1   4       68.09       37.53      7.10 o
   3   1   4      425.13      427.76     16.86 o
   4   1   4      314.31      317.61     14.69 o
   5   1   4      676.01      594.18     22.98 o
   6   1   4      636.48      611.73     26.45 o
   7   1   4      742.11      695.93     34.54 o
   8   1   4      491.23      463.10     38.48 o
   9   1   4       46.88       36.08     20.05 o
  10   1   4       19.10       -6.57     32.69 o
  11   1   4       42.80       56.69     27.63 o
 -11   2   4        9.98       42.14     24.28 o
 -10   2   4        0.16       20.08     18.47 o
  -9   2   4      131.26      147.87     20.89 o
  -8   2   4      593.97      667.03     30.35 o
  -7   2   4     1379.29     1409.26     52.62 o
  -6   2   4       59.86       66.86     14.72 o
  -5   2   4      369.54      357.42     20.16 o
  -4   2   4       33.56       48.49      8.63 o
  -3   2   4      687.41      636.73     20.87 o
  -2   2   4     3889.24     3369.51    132.63 o
  -1   2   4     3114.82     2608.22    233.31 o
   0   2   4     1621.93     1513.11     38.05 o
   1   2   4      482.39      428.62     14.62 o
   2   2   4      115.36       90.81      7.62 o
   3   2   4     1154.56      975.78     28.72 o
   4   2   4     2359.64     2063.99     55.94 o
   5   2   4      384.50      319.11     15.68 o
   6   2   4      188.17      184.92     19.27 o
   7   2   4      127.77      117.20     18.40 o
   8   2   4      460.69      429.85     31.81 o
   9   2   4      489.97      446.32     34.95 o
  10   2   4      172.08      169.23     29.41 o
  11   2   4      240.31      219.95     43.72 o
  12   2   4       29.56       -8.52     39.67 o
 -11   3   4        9.28       20.87     24.65 o
 -10   3   4       18.03        1.08     20.17 o
  -9   3   4      188.38      215.26     35.43 o
  -8   3   4      470.79      499.22     34.48 o
  -7   3   4      896.42      881.04     39.86 o
  -6   3   4      374.52      407.56     26.38 o
  -5   3   4      126.23      161.79     18.98 o
  -4   3   4       20.29       16.38     12.59 o
  -3   3   4     2101.89     1990.69     63.53 o
  -2   3   4     2390.31     2110.66     75.77 o
  -1   3   4     1874.93     1691.35     46.98 o
   0   3   4      489.00      452.09     32.99 o
   1   3   4      697.75      558.58     17.39 o
   2   3   4     1418.55     1168.76     32.81 o
   3   3   4     3195.12     2836.68     81.48 o
   4   3   4     2768.74     2377.66     78.05 o
   5   3   4      407.20      370.14     18.48 o
   6   3   4      153.74      148.45     13.34 o
   7   3   4       19.56        3.32     14.87 o
   8   3   4      172.72      213.87     19.44 o
   9   3   4     1014.34      917.18     54.04 o
  10   3   4      113.60      114.51     20.89 o
  11   3   4      104.45      137.35     30.06 o
  12   3   4        5.74      -47.35     51.04 o
 -10   4   4       93.42      109.41     25.91 o
  -9   4   4       57.34       59.49     24.61 o
  -8   4   4      515.39      531.73     37.41 o
  -7   4   4      114.30       97.96     22.08 o
  -6   4   4      352.98      389.17     27.00 o
  -5   4   4      647.70      672.63     36.87 o
  -4   4   4      979.45      905.96     36.00 o
  -3   4   4     2188.50     2071.31     66.09 o
  -2   4   4     1801.18     1567.47     52.90 o
  -1   4   4     2500.04     2219.75     61.94 o
   0   4   4      647.92      579.41     20.76 o
   1   4   4      365.53      384.84     16.96 o
   2   4   4     1095.60     1114.91     35.37 o
   3   4   4     3131.88     2838.71     75.08 o
   4   4   4     2936.80     2607.24     64.19 o
   5   4   4      115.48      100.36     10.22 o
   6   4   4       99.47      120.23     10.91 o
   7   4   4        1.01       13.39      9.90 o
   8   4   4       26.20       23.76     12.23 o
   9   4   4      427.33      503.47     41.89 o
  10   4   4      443.08      439.43     38.21 o
  11   4   4       24.62      -51.43     41.05 o
  12   4   4        4.12      -38.42     38.88 o
 -10   5   4      573.58      709.44     74.39 o
  -9   5   4       73.38       71.21     33.36 o
  -8   5   4       32.39       33.23     20.31 o
  -7   5   4        0.45      -23.54     18.02 o
  -6   5   4      631.78      586.12     33.38 o
  -5   5   4      688.46      742.48     47.24 o
  -4   5   4     1523.06     1437.32     48.61 o
  -3   5   4      865.68      845.63     49.12 o
  -2   5   4       40.16       36.25     11.64 o
  -1   5   4      485.21      483.72     22.19 o
   0   5   4      721.82      683.76     29.64 o
   1   5   4     2127.29     1967.74     63.29 o
   2   5   4      922.66      724.50     26.44 o
   3   5   4       48.11       44.80     10.00 o
   4   5   4      103.78       78.32     11.34 o
   5   5   4      224.90      207.32     15.21 o
   6   5   4      417.84      368.61     24.16 o
   7   5   4      290.87      247.05     20.99 o
   8   5   4      131.62      143.94     18.11 o
   9   5   4       19.48       30.88     23.42 o
  10   5   4      138.91      139.94     33.09 o
  11   5   4       55.59       80.61     37.36 o
  12   5   4        9.34        8.96     71.25 o
  -9   6   4      404.14      438.01     54.78 o
  -8   6   4       14.87        5.69     24.08 o
  -7   6   4        7.80      -10.47     18.72 o
  -6   6   4      321.58      303.01     56.61 o
  -5   6   4     1386.52     1245.54     65.72 o
  -4   6   4     1013.61      971.28     45.01 o
  -3   6   4      431.85      483.41     25.35 o
  -2   6   4       44.18       22.58     16.49 o
  -1   6   4       64.19       74.52     13.90 o
   0   6   4     1200.82     1346.65     57.26 o
   1   6   4     1442.87     1379.22     50.54 o
   2   6   4     2787.47     2633.81     78.38 o
   3   6   4      862.31      830.19     27.44 o
   4   6   4       70.80       97.24     15.05 o
   5   6   4       86.52       94.27     13.84 o
   6   6   4      430.11      377.66     24.04 o
   7   6   4     1122.03     1134.54     81.49 o
   8   6   4      412.74      384.32     31.61 o
   9   6   4       13.24      -11.41     22.39 o
  10   6   4       31.30       33.61     32.36 o
  11   6   4       31.02      113.24     40.84 o
  12   6   4       61.35      124.15     43.55 o
  -9   7   4      121.97      108.69     54.83 o
  -8   7   4       66.76       77.90     49.39 o
  -7   7   4       35.39      -42.73     40.33 o
  -6   7   4      199.23      171.34     51.40 o
  -5   7   4      885.83      790.25     53.18 o
  -4   7   4      634.77      657.58     50.08 o
  -3   7   4      172.83      160.28     19.84 o
  -2   7   4        0.38       14.18     15.67 o
  -1   7   4      133.87      155.67     17.89 o
   0   7   4     1291.62     1355.21     47.73 o
   1   7   4     3485.58     3400.63    111.67 o
   2   7   4     2076.99     1965.74     69.78 o
   3   7   4       72.76       58.11     13.53 o
   4   7   4        0.87       10.99     13.00 o
   5   7   4      184.89      182.24     19.38 o
   6   7   4     1147.72     1290.05     92.05 o
   7   7   4      500.43      510.94     36.70 o
   8   7   4      315.15      377.64     32.39 o
   9   7   4        5.94      -17.64     35.05 o
  10   7   4       51.63       86.13     34.09 o
  11   7   4       24.89       60.07     36.74 o
  12   7   4      155.07      212.12     45.35 o
  -8   8   4      257.47      200.66     54.82 o
  -7   8   4      103.95       77.62     46.99 o
  -6   8   4      140.60       82.32     45.38 o
  -5   8   4      139.08      119.25     44.06 o
  -4   8   4      110.20       93.85     41.98 o
  -3   8   4      295.31      320.75     30.08 o
  -2   8   4      445.38      488.16     28.96 o
  -1   8   4      288.93      343.54     24.48 o
   0   8   4      118.06      105.75     18.92 o
   1   8   4      627.58      648.59     31.10 o
   2   8   4      548.22      513.13     27.28 o
   3   8   4      656.14      625.33     33.37 o
   4   8   4      210.47      192.88     33.95 o
   5   8   4       23.28       40.63     22.36 o
   6   8   4      856.05      975.53     51.35 o
   7   8   4      381.01      395.88     33.29 o
   8   8   4      158.40      176.96     27.67 o
   9   8   4       12.00        6.47     48.81 o
  10   8   4       35.16       45.45     33.68 o
  11   8   4       15.76      -37.49     34.95 o
  -7   9   4      310.68      167.22     55.19 o
  -6   9   4      171.26      151.10     60.83 o
  -5   9   4        2.46      -46.92     41.62 o
  -4   9   4        3.25      -52.86     52.90 o
  -3   9   4       53.84       99.53     30.75 o
  -2   9   4     1724.49     1898.45     74.55 o
  -1   9   4      618.07      628.03     37.63 o
   0   9   4      143.96      188.99     25.35 o
   1   9   4       54.29       47.28     22.14 o
   2   9   4       37.55       25.72     21.53 o
   3   9   4       32.13       41.17     21.64 o
   4   9   4      895.72      978.33     52.95 o
   5   9   4      299.84      348.87     32.77 o
   6   9   4       82.62      144.46     27.21 o
   7   9   4       71.78       88.97     26.29 o
   8   9   4      101.24       63.98     26.87 o
   9   9   4       82.80       92.30     49.33 o
  10   9   4       97.57       39.39     36.98 o
  11   9   4       15.10        7.35     39.38 o
  -6  10   4      225.87      155.40     55.88 o
  -5  10   4       12.38      -10.90     51.04 o
  -4  10   4        2.45       -2.79     44.12 o
  -3  10   4       39.41       59.40     65.89 o
  -2  10   4     1285.73     1370.76     72.87 o
  -1  10   4      730.37      703.23     41.68 o
   0  10   4       70.63       63.42     24.04 o
   1  10   4       15.32      -15.46     22.80 o
   2  10   4       58.82       44.35     23.25 o
   3  10   4      153.47      197.56     26.74 o
   4  10   4      464.99      576.43     36.81 o
   5  10   4      387.40      385.93     36.44 o
   6  10   4       32.55       57.51     26.88 o
   7  10   4        8.14       23.34     26.60 o
   8  10   4       19.75      101.88     34.85 o
   9  10   4      191.59      245.10     42.20 o
  10  10   4      223.03      248.39     45.94 o
  -5  11   4      186.96      125.16     62.18 o
  -4  11   4       75.96       60.55     51.42 o
  -3  11   4      135.23      124.51     91.24 o
  -2  11   4      334.48      250.80     57.83 o
  -1  11   4      419.46      430.22     43.00 o
   0  11   4       90.31       79.73     26.59 o
   1  11   4       11.68      -22.20     24.14 o
   2  11   4       69.42        5.62     25.12 o
   3  11   4      313.92      312.35     31.65 o
   4  11   4      551.09      559.49     38.25 o
   5  11   4      371.84      325.97     32.54 o
   6  11   4       14.09      -19.29     33.08 o
   7  11   4        4.14      -15.77     27.63 o
   8  11   4        3.71      -14.34     33.50 o
   9  11   4      104.56      148.42     40.89 o
  -3  12   4      239.68      185.12     55.43 o
  -2  12   4       42.90       56.67    123.94 o
  -1  12   4       36.58       65.49     48.22 o
   0  12   4      136.21       47.43     34.29 o
   1  12   4      189.06      241.08     32.21 o
   2  12   4      106.24      105.96     29.12 o
   3  12   4      152.20      152.98     29.44 o
   4  12   4       50.28       62.89     28.25 o
   5  12   4      286.08      312.85     34.04 o
   6  12   4        8.08      -13.91     36.18 o
   7  12   4       42.57       55.59     54.47 o
   8  12   4       31.22       30.01     38.62 o
  -1  13   4        0.31       14.31     51.65 o
   0  13   4       57.83       34.64     37.99 o
   1  13   4      551.30      497.69     50.25 o
   2  13   4      248.14      284.10     36.56 o
   3  13   4       61.04       16.94     29.39 o
   4  13   4       11.79        7.37     29.87 o
   5  13   4      102.16       69.84     42.08 o
   6  13   4       33.14      -16.29     40.54 o
   7  13   4      148.37      210.78     79.03 o
  -3 -10   5       34.22      -22.56     52.54 o
  -2 -10   5      139.00       54.11     55.26 o
  -6  -9   5       88.08      100.29     32.60 o
  -5  -9   5      382.31      351.79     47.67 o
  -4  -9   5      132.22      112.87     38.96 o
  -3  -9   5       52.84       28.35     45.12 o
  -2  -9   5       59.44       58.72     46.40 o
  -1  -9   5       39.42       71.31     37.77 o
   0  -9   5      539.21      458.15     55.82 o
   1  -9   5      424.25      441.93    153.42 o
   2  -9   5       15.28        1.66     30.33 o
  -8  -8   5       10.87       22.62     26.64 o
  -7  -8   5       10.35        3.27     26.41 o
  -6  -8   5      101.77      125.40     51.33 o
  -5  -8   5      737.24      750.15     69.29 o
  -4  -8   5      288.68      245.08     39.07 o
  -3  -8   5       57.80       59.48     44.83 o
  -2  -8   5       20.79       20.80     32.26 o
  -1  -8   5       70.87       38.81     33.46 o
   0  -8   5      488.11      392.64     89.95 o
   1  -8   5      598.69      563.24     43.92 o
   2  -8   5      201.40      144.89     31.50 o
   3  -8   5       12.38       28.54     31.36 o
   4  -8   5       35.76       -2.01     31.92 o
  -9  -7   5      103.28      186.44     33.39 o
  -8  -7   5       87.35      143.77     40.28 o
  -7  -7   5       34.92       47.62     24.60 o
  -6  -7   5       15.03       62.26     24.53 o
  -5  -7   5      108.83      158.75     27.68 o
  -4  -7   5      448.17      505.64     78.82 o
  -3  -7   5      204.65      212.64     35.21 o
  -2  -7   5       80.76       74.57     32.84 o
  -1  -7   5      154.77      144.36     33.54 o
   0  -7   5      385.06      347.57     31.60 o
   1  -7   5      537.08      489.94     38.39 o
   2  -7   5      252.08      277.23     34.10 o
   3  -7   5       69.93       79.98     30.04 o
   4  -7   5       36.03       70.42     33.73 o
   5  -7   5      255.40      275.22     40.00 o
   6  -7   5      249.40      215.38     39.51 o
  -9  -6   5       71.90       73.04     23.80 o
  -8  -6   5      276.56      286.38     36.19 o
  -7  -6   5      363.29      406.87     28.40 o
  -6  -6   5      147.49      159.23     21.82 o
  -5  -6   5       13.42       -5.90     18.91 o
  -4  -6   5      136.35      163.03     25.88 o
  -3  -6   5      192.30      206.41     31.92 o
  -2  -6   5      223.77      248.24     29.20 o
  -1  -6   5      710.71      707.76    100.09 o
   0  -6   5       72.00       93.61     77.82 o
   1  -6   5       82.04       75.81     24.28 o
   2  -6   5      719.92      751.20     48.19 o
   3  -6   5      448.34      525.09     43.55 o
   4  -6   5      125.96      165.60     46.50 o
   5  -6   5      252.35      204.14     36.22 o
   6  -6   5      167.41      182.73     36.76 o
   7  -6   5      259.77      269.22     71.39 o
 -10  -5   5        0.11       15.44     18.53 o
  -9  -5   5      102.44      111.68     20.78 o
  -8  -5   5      409.69      400.68     26.36 o
  -7  -5   5      631.41      645.00     41.84 o
  -6  -5   5       43.51       36.38     17.45 o
  -5  -5   5       30.70       51.11     17.64 o
  -4  -5   5       79.97       64.16     20.50 o
  -3  -5   5      924.88     1054.69     51.64 o
  -2  -5   5      387.40      414.39     31.63 o
  -1  -5   5      490.51      518.89     36.52 o
   0  -5   5      119.95      188.68     26.23 o
   1  -5   5       43.05       22.80     21.16 o
   2  -5   5      267.95      281.96     31.16 o
   3  -5   5      919.50     1086.29     58.92 o
   4  -5   5     1006.53     1021.75     49.67 o
   5  -5   5       90.58       87.67     26.23 o
   6  -5   5        7.23      -57.47     31.08 o
   7  -5   5       82.96       34.00     59.40 o
   8  -5   5      132.21      143.56     43.98 o
 -10  -4   5       78.96       82.26     19.71 o
  -9  -4   5       88.28       85.95     16.23 o
  -8  -4   5      397.60      381.82     23.17 o
  -7  -4   5      510.11      434.78     23.24 o
  -6  -4   5       32.98       38.15     13.96 o
  -5  -4   5      110.92       98.28     16.91 o
  -4  -4   5        0.68        3.41     16.62 o
  -3  -4   5      405.85      445.94     29.10 o
  -2  -4   5     1816.30     2000.31     81.32 o
  -1  -4   5     1357.56     1519.03     66.41 o
   0  -4   5       63.83       39.07     19.13 o
   1  -4   5       15.75       17.90     16.00 o
   2  -4   5      259.03      297.06     29.93 o
   3  -4   5      579.34      660.58     36.98 o
   4  -4   5      924.66      958.57     46.11 o
   5  -4   5      366.88      417.98     33.68 o
   6  -4   5        0.67      -14.86     24.50 o
   7  -4   5        7.29       64.81     28.96 o
   8  -4   5       84.52       95.80     49.24 o
   9  -4   5      305.66      281.85     77.10 o
 -11  -3   5       57.44       32.43     19.23 o
 -10  -3   5      289.02      377.56     43.98 o
  -9  -3   5       77.41       65.85     15.75 o
  -8  -3   5      131.53      145.74     15.58 o
  -7  -3   5      241.84      238.64     16.90 o
  -6  -3   5      108.73      125.83     13.82 o
  -5  -3   5      596.63      496.77     23.61 o
  -4  -3   5      384.51      345.58     34.27 o
  -3  -3   5      173.31      188.69     17.83 o
  -2  -3   5      304.36      329.39     23.29 o
  -1  -3   5     2805.07     2976.38    113.92 o
   0  -3   5      414.59      447.73     24.57 o
   1  -3   5      168.48      222.64     16.96 o
   2  -3   5      284.97      347.94     21.69 o
   3  -3   5      825.57      870.00     36.49 o
   4  -3   5      406.33      502.05     32.40 o
   5  -3   5      271.61      279.04     28.09 o
   6  -3   5      262.15      283.71     32.19 o
   7  -3   5       22.20       -8.63     22.79 o
   8  -3   5      117.94       71.46     25.84 o
   9  -3   5      224.34      228.22     36.85 o
 -11  -2   5      138.41      109.28     26.03 o
 -10  -2   5      413.61      462.92     29.65 o
  -9  -2   5      181.93      160.07     16.71 o
  -8  -2   5        7.02        8.64     11.78 o
  -7  -2   5       16.15       24.09     11.14 o
  -6  -2   5      166.59      212.33     14.28 o
  -5  -2   5     1998.12     1994.47     62.20 o
  -4  -2   5     1560.71     1500.00     47.71 o
  -3  -2   5      368.19      399.35     29.07 o
  -2  -2   5      199.83      203.25     16.18 o
  -1  -2   5      375.82      361.75     19.65 o
   0  -2   5     3151.19     3156.39    103.33 o
   1  -2   5     1817.76     1970.99     54.96 o
   2  -2   5     1793.67     1937.14     55.33 o
   3  -2   5      223.31      252.05     17.36 o
   4  -2   5       72.78       60.82     15.19 o
   5  -2   5      141.96      167.92     21.02 o
   6  -2   5      657.01      709.76     38.85 o
   7  -2   5      338.82      371.30     30.76 o
   8  -2   5      140.78      117.46     25.00 o
   9  -2   5      110.39       77.78     26.54 o
  10  -2   5      108.81       38.66     36.15 o
 -11  -1   5      114.87      143.62     23.29 o
 -10  -1   5      321.23      372.76     27.71 o
  -9  -1   5      185.91      175.29     17.94 o
  -8  -1   5        2.02        5.76     12.26 o
  -7  -1   5       20.85        0.75     10.86 o
  -6  -1   5      441.30      399.65     18.69 o
  -5  -1   5     1048.05      937.46     31.55 o
  -4  -1   5     1777.61     1584.32    154.06 o
  -3  -1   5      651.76      624.39     74.82 o
  -2  -1   5       42.63       53.26     25.70 o
  -1  -1   5        0.40        0.21      7.20 o
   0  -1   5     2099.09     2019.67     67.09 o
   1  -1   5     1965.73     2104.47     63.12 o
   2  -1   5     2375.50     2602.48     70.31 o
   3  -1   5      331.77      448.72     20.13 o
   4  -1   5       19.79       23.63     12.37 o
   5  -1   5      240.40      263.25     28.10 o
   6  -1   5     1620.42     1532.38     59.60 o
   7  -1   5      136.71      122.61     22.32 o
   8  -1   5      307.35      230.84     26.75 o
   9  -1   5        8.48       21.74     22.16 o
  10  -1   5        4.09      -36.96     30.39 o
 -11   0   5       26.96       31.38     21.11 o
 -10   0   5      155.41      151.22     25.20 o
  -9   0   5       66.10       67.63     17.96 o
  -8   0   5       49.42       26.24     12.96 o
  -7   0   5       45.14       45.37     11.91 o
  -6   0   5     1124.42     1083.59     34.74 o
  -5   0   5     1081.64      945.76     32.36 o
  -4   0   5      629.91      535.99     46.98 o
  -3   0   5      619.26      556.50     38.20 o
  -2   0   5       57.48       49.12     20.85 o
  -1   0   5      197.11      132.22     28.27 o
   0   0   5      292.20      257.28     10.95 o
   1   0   5     1446.47     1420.95     43.47 o
   2   0   5      899.77      970.45     29.52 o
   3   0   5       15.53       23.65      9.57 o
   4   0   5       16.20       23.34     11.45 o
   5   0   5       70.04       58.69     13.06 o
   6   0   5     3600.37     3433.77    114.73 o
   7   0   5      640.22      676.28     36.10 o
   8   0   5      229.49      235.38     25.32 o
   9   0   5        0.90      -33.04     22.12 o
  10   0   5        3.29      -19.73     28.95 o
  11   0   5       31.61       -8.67    123.86 o
 -11   1   5        4.77       11.23     20.79 o
 -10   1   5       15.82      -11.98     26.52 o
  -9   1   5       52.62       61.48     16.01 o
  -8   1   5      821.28      938.51     39.77 o
  -7   1   5      342.69      366.11     23.92 o
  -6   1   5      258.93      265.96     18.24 o
  -5   1   5       97.36       99.36     10.09 o
  -4   1   5      599.96      613.03     77.03 o
  -3   1   5      761.66      756.72     50.05 o
  -2   1   5      847.21      799.73     82.24 o
  -1   1   5      955.12      678.93     71.53 o
   0   1   5      977.37      858.63     33.03 o
   1   1   5      298.66      263.17     12.55 o
   2   1   5     1536.24     1370.30     38.08 o
   3   1   5      474.55      414.50     17.10 o
   4   1   5      713.38      758.13     26.28 o
   5   1   5      228.41      217.58     15.06 o
   6   1   5      275.74      265.32     27.60 o
   7   1   5      657.09      627.70     38.56 o
   8   1   5      439.97      437.36     29.51 o
   9   1   5      169.36      168.95     24.11 o
  10   1   5       67.73       24.83     35.36 o
  11   1   5       18.44       20.01     43.48 o
 -11   2   5        1.64       46.79     23.50 o
 -10   2   5        9.28       15.33     18.64 o
  -9   2   5       49.47       47.11     18.45 o
  -8   2   5      575.66      605.46     31.78 o
  -7   2   5     1912.21     1939.43     66.76 o
  -6   2   5     2470.84     2479.78    105.41 o
  -5   2   5      214.29      192.42     13.13 o
  -4   2   5       27.31       20.15      7.48 o
  -3   2   5      676.37      604.66     44.05 o
  -2   2   5     2576.74     2221.42    202.47 o
  -1   2   5     2104.70     1733.82    159.35 o
   0   2   5      975.43      807.53     21.88 o
   1   2   5       13.08       19.78      6.47 o
   2   2   5      580.40      526.96     20.11 o
   3   2   5     1221.36     1185.80     34.18 o
   4   2   5     1534.31     1453.53     41.57 o
   5   2   5     1419.49     1402.46     41.30 o
   6   2   5       17.70      -15.45     13.46 o
   7   2   5        6.07      -16.24     16.66 o
   8   2   5       26.69       -9.71     17.91 o
   9   2   5      244.52      259.50     29.78 o
  10   2   5      337.28      252.77     45.85 o
  11   2   5       80.52      143.41     37.48 o
 -10   3   5       91.14       82.82     22.52 o
  -9   3   5      116.93      124.11     21.31 o
  -8   3   5      466.89      511.55     32.91 o
  -7   3   5      466.01      454.79     27.92 o
  -6   3   5      719.30      697.24     32.70 o
  -5   3   5      268.87      308.92     23.24 o
  -4   3   5       98.49       94.68     15.18 o
  -3   3   5     1652.11     1510.31     47.18 o
  -2   3   5     2137.41     1794.16     46.32 o
  -1   3   5     2953.29     2627.12     70.89 o
   0   3   5      150.36      127.80      7.25 o
   1   3   5      171.92      179.43     12.39 o
   2   3   5        5.75        4.26      6.81 o
   3   3   5      893.44      781.75     24.54 o
   4   3   5     2276.08     2064.40     56.21 o
   5   3   5      743.19      690.96     27.13 o
   6   3   5       75.29       59.49     13.47 o
   7   3   5       19.82       36.48     19.67 o
   8   3   5      141.64      126.87     40.87 o
   9   3   5      326.70      291.66     26.60 o
  10   3   5      184.17      274.93     46.82 o
  11   3   5       75.84      116.62     40.07 o
  12   3   5        2.93      -28.00     40.38 o
 -10   4   5      194.35      277.66     34.48 o
  -9   4   5       94.27      108.68     25.20 o
  -8   4   5      231.25      240.51     27.85 o
  -7   4   5      154.40      164.03     24.72 o
  -6   4   5      118.13      120.01     19.35 o
  -5   4   5      144.32      187.57     22.05 o
  -4   4   5       44.66       26.55     14.43 o
  -3   4   5     1278.72     1151.50     46.83 o
  -2   4   5     1699.31     1576.80     58.98 o
  -1   4   5     1324.19     1119.87     44.17 o
   0   4   5      465.56      422.23     18.59 o
   1   4   5     1151.54      971.10     27.33 o
   2   4   5       71.66       89.86      8.64 o
   3   4   5     2011.79     1771.25     48.51 o
   4   4   5      644.77      529.66     20.15 o
   5   4   5     1368.73     1222.78     37.02 o
   6   4   5       78.60       64.71     19.03 o
   7   4   5        1.75      -10.05     10.58 o
   8   4   5        1.76       -4.81     14.31 o
   9   4   5      541.15      519.21     31.60 o
  10   4   5      415.57      406.46     64.09 o
  11   4   5       17.95       54.50     43.33 o
  12   4   5        2.69       -1.22     45.90 o
 -10   5   5      283.53      275.67     37.45 o
  -9   5   5      156.99      197.25     32.36 o
  -8   5   5        9.17        6.43     20.02 o
  -7   5   5        2.06       14.90     19.15 o
  -6   5   5       55.57       84.88     20.43 o
  -5   5   5     1014.07      995.93     49.23 o
  -4   5   5     1367.73     1403.99     60.38 o
  -3   5   5      294.22      291.83     18.22 o
  -2   5   5      246.47      240.19     19.49 o
  -1   5   5       56.03       47.46      9.05 o
   0   5   5      709.77      742.12     25.52 o
   1   5   5     6302.21     6048.79    163.38 o
   2   5   5        1.09      -18.14      9.07 o
   3   5   5     1924.59     1666.97     51.60 o
   4   5   5      378.67      375.62     16.89 o
   5   5   5      252.95      258.16     23.53 o
   6   5   5      386.96      368.79     21.80 o
   7   5   5     1236.28     1159.27     54.45 o
   8   5   5      228.83      214.97     21.86 o
   9   5   5       42.90       32.35     18.56 o
  10   5   5      151.85      209.43     30.17 o
  11   5   5       42.25       17.09     36.40 o
  12   5   5       36.62       23.28     40.76 o
  -9   6   5      257.67      315.60     48.78 o
  -8   6   5        3.78       23.22     21.74 o
  -7   6   5        3.18       -8.33     18.93 o
  -6   6   5       20.22        1.72     21.19 o
  -5   6   5      923.96      835.40     50.72 o
  -4   6   5     1484.42     1294.60     65.39 o
  -3   6   5     1057.18     1060.33     45.33 o
  -2   6   5        1.38       -4.54     12.21 o
  -1   6   5       35.07       22.78     12.02 o
   0   6   5      543.08      536.40     27.58 o
   1   6   5     4203.23     4139.12    113.08 o
   2   6   5     1348.78     1156.34     37.17 o
   3   6   5      201.19      216.15     15.22 o
   4   6   5       43.32       45.59     12.36 o
   5   6   5       73.74       95.22     14.04 o
   6   6   5      281.89      307.55     27.04 o
   7   6   5      868.78      857.37     50.76 o
   8   6   5      593.58      575.06     37.73 o
   9   6   5       64.91       28.89     23.94 o
  10   6   5        0.89        2.01     24.82 o
  11   6   5       47.29       62.52     55.83 o
  12   6   5       83.18       83.91     53.47 o
  -9   7   5      144.80      120.42     51.23 o
  -8   7   5       94.39      105.84     30.13 o
  -7   7   5       70.36       73.68     27.88 o
  -6   7   5      131.03      173.71     26.49 o
  -5   7   5      756.66      649.98     48.68 o
  -4   7   5      631.00      594.31     44.80 o
  -3   7   5      483.85      512.35     33.22 o
  -2   7   5        3.08        5.55     14.93 o
  -1   7   5        7.00       21.35     14.86 o
   0   7   5      247.36      245.64     21.79 o
   1   7   5     1252.60     1213.65     47.63 o
   2   7   5     1458.22     1324.35     45.23 o
   3   7   5      230.65      244.25     20.68 o
   4   7   5        0.27      -23.48     15.21 o
   5   7   5       65.93       78.03     17.43 o
   6   7   5      302.89      299.20     49.52 o
   7   7   5      632.38      574.73     37.79 o
   8   7   5      214.22      236.17     27.52 o
   9   7   5        0.61      -22.52     29.94 o
  10   7   5        3.14      -22.90     24.30 o
  11   7   5       31.04       81.40     41.62 o
  -8   8   5      291.48      281.84     39.81 o
  -7   8   5      214.68      232.00     36.40 o
  -6   8   5      270.45      280.31     51.33 o
  -5   8   5       93.88       64.95     41.68 o
  -4   8   5      230.63      253.47     36.05 o
  -3   8   5      120.85      127.01     30.27 o
  -2   8   5      307.57      372.25     28.97 o
  -1   8   5      456.95      440.67     26.48 o
   0   8   5      148.83      164.71     19.74 o
   1   8   5        1.50       -4.88     15.89 o
   2   8   5      207.83      197.64     22.00 o
   3   8   5      327.12      333.89     25.02 o
   4   8   5       78.47       81.80     22.92 o
   5   8   5      256.10      250.52     28.14 o
   6   8   5      271.35      271.21     28.79 o
   7   8   5      366.47      357.12     41.67 o
   8   8   5      221.14      202.46     28.61 o
   9   8   5        0.33      -24.12     23.92 o
  10   8   5        8.47      -30.65     31.86 o
  11   8   5       29.20       68.48     39.21 o
  -7   9   5      437.62      277.43     57.55 o
  -6   9   5      249.84      266.26     54.97 o
  -5   9   5        1.59      -19.00     83.53 o
  -4   9   5       12.98       -8.59     40.33 o
  -3   9   5       46.77       10.70     38.70 o
  -2   9   5      700.45      767.66     49.30 o
  -1   9   5      844.24      922.79     40.73 o
   0   9   5     1126.79     1132.15     45.71 o
   1   9   5       18.76        9.11     18.95 o
   2   9   5       38.17       41.43     21.52 o
   3   9   5      136.69      194.27     28.55 o
   4   9   5      626.08      882.95     49.67 o
   5   9   5      275.75      311.76     31.27 o
   6   9   5       13.06        2.29     24.36 o
   7   9   5       67.33       41.95     25.25 o
   8   9   5       77.79       84.69     27.19 o
   9   9   5       92.22       99.66     28.63 o
  10   9   5       62.31       82.43     37.79 o
  11   9   5       63.26       55.40     40.79 o
  -6  10   5      248.03      228.96     58.50 o
  -5  10   5       65.09        0.68     47.47 o
  -4  10   5        0.87      -19.45     43.42 o
  -3  10   5        0.91      -33.70     40.93 o
  -2  10   5     1293.34     1440.89     95.41 o
  -1  10   5      907.83      932.34     59.17 o
   0  10   5      271.89      272.98     29.18 o
   1  10   5        1.48       -0.46     23.34 o
   2  10   5      218.50      206.84     27.25 o
   3  10   5      144.35      202.04     38.23 o
   4  10   5      800.16     1021.07     60.18 o
   5  10   5      693.12      840.78    125.95 o
   6  10   5        4.09       32.02     26.03 o
   7  10   5        5.93      -36.33     41.38 o
   8  10   5        4.82        7.85     26.20 o
   9  10   5      115.77      191.04     66.32 o
  10  10   5      207.92      268.25     46.77 o
  -5  11   5      192.02       89.83     56.18 o
  -4  11   5      331.97      267.37     76.67 o
  -3  11   5        9.20      -20.92     44.93 o
  -2  11   5      194.40      111.66     47.91 o
  -1  11   5      614.25      459.23     56.27 o
   0  11   5      189.94      184.52     39.18 o
   1  11   5        6.54       15.74     25.00 o
   2  11   5       56.51       50.24     30.95 o
   3  11   5      172.11      200.16     29.30 o
   4  11   5      262.18      306.64     34.52 o
   5  11   5      278.57      315.72     36.65 o
   6  11   5       82.63       57.83     29.46 o
   7  11   5        3.24      -18.07     28.50 o
   8  11   5       10.01       29.71     46.48 o
   9  11   5       40.92       46.88     39.22 o
  -3  12   5      217.67      223.60     58.70 o
  -2  12   5       78.66       81.81     51.41 o
  -1  12   5       37.52       -5.33     45.68 o
   0  12   5       54.22        1.07     36.33 o
   1  12   5      143.47      136.69     35.68 o
   2  12   5      192.74      197.04     31.05 o
   3  12   5      113.61      120.66     29.42 o
   4  12   5       60.24       72.03     28.02 o
   5  12   5       62.92       47.18     31.74 o
   6  12   5       98.23      124.73     29.66 o
   7  12   5       31.87       24.46     32.71 o
   8  12   5       44.37        7.66     38.61 o
  -1  13   5        0.47        4.40     61.54 o
   0  13   5       63.87       21.56     76.39 o
   1  13   5      214.83      218.36     53.85 o
   2  13   5      355.51      325.86     44.26 o
   3  13   5       81.40       99.54     37.91 o
   4  13   5        1.53      -53.94     28.61 o
   5  13   5        2.83       11.70     29.80 o
   6  13   5      138.90      253.24     80.10 o
   7  13   5      150.88      196.67     48.41 o
   2  14   5      322.84      202.32     79.96 o
   3  14   5       90.89       68.69    103.52 o
  -4  -9   6      253.57      203.31     42.81 o
  -3  -9   6       12.89      -13.65     68.25 o
  -2  -9   6        9.97      -13.91     34.58 o
  -1  -9   6       56.10       -5.41     42.12 o
   0  -9   6      202.72      183.87     45.55 o
  -6  -8   6       72.56      119.18     31.04 o
  -5  -8   6      173.03      146.52     34.83 o
  -4  -8   6      209.83      201.64     46.90 o
  -3  -8   6       49.74       54.85     34.81 o
  -2  -8   6       19.73       -6.67     32.60 o
  -1  -8   6       36.08       54.78     34.53 o
   0  -8   6      280.26      199.11     42.95 o
   1  -8   6      800.74      840.34     72.87 o
   2  -8   6      202.22      244.53     47.88 o
   3  -8   6        5.92      -26.59     41.05 o
  -8  -7   6      160.46      166.64     37.89 o
  -7  -7   6       57.32       60.26     31.13 o
  -6  -7   6       46.00       36.27     32.44 o
  -5  -7   6       87.44       56.62     51.54 o
  -4  -7   6      203.80      188.88     36.90 o
  -3  -7   6       70.62       46.02     37.34 o
  -2  -7   6      147.04      118.96     34.78 o
  -1  -7   6       90.86       97.41     34.11 o
   0  -7   6      170.67      142.34     36.02 o
   1  -7   6      507.74      479.32    101.59 o
   2  -7   6      518.09      436.45     73.10 o
   3  -7   6       24.12      -11.22     38.20 o
   4  -7   6        2.05      -10.08     40.20 o
   5  -7   6       92.12       28.98     46.11 o
  -9  -6   6       10.67       -1.23     29.97 o
  -8  -6   6      301.25      279.99     30.39 o
  -7  -6   6      380.82      356.61     39.30 o
  -6  -6   6      100.73      132.10     21.76 o
  -5  -6   6        1.42        4.52     27.38 o
  -4  -6   6       91.51       95.25     25.23 o
  -3  -6   6      369.17      351.01     41.48 o
  -2  -6   6      654.18      647.26     44.04 o
  -1  -6   6      196.92      190.58     35.59 o
   0  -6   6       74.47       66.16     31.06 o
   1  -6   6       31.75       50.94     32.14 o
   2  -6   6      112.00      120.28     36.98 o
   3  -6   6      419.03      436.54     52.12 o
   4  -6   6       80.17       82.27     39.43 o
   5  -6   6       90.27      109.80     42.93 o
   6  -6   6       31.14      -17.34     82.81 o
  -9  -5   6       12.61      -24.76     20.51 o
  -8  -5   6      237.01      212.62     22.14 o
  -7  -5   6      499.59      492.82     38.91 o
  -6  -5   6      135.46      130.09     20.32 o
  -5  -5   6       10.33       -3.43     19.23 o
  -4  -5   6       25.87       42.14     21.59 o
  -3  -5   6      678.22      745.49     42.73 o
  -2  -5   6      394.55      441.11     34.40 o
  -1  -5   6     1066.87     1248.33     61.69 o
   0  -5   6      163.80      170.56     26.52 o
   1  -5   6       31.14       19.42     28.06 o
   2  -5   6        1.10        4.12     30.32 o
   3  -5   6      631.36      802.60     64.80 o
   4  -5   6      648.44      790.30    122.86 o
   5  -5   6      239.20      214.04     45.39 o
   6  -5   6       48.95       21.06     37.94 o
   7  -5   6        0.18       -8.59     35.09 o
 -10  -4   6       34.97       53.14     19.13 o
  -9  -4   6       65.47       84.43     16.69 o
  -8  -4   6      122.42       96.26     16.01 o
  -7  -4   6      355.92      297.96     20.41 o
  -6  -4   6      258.24      222.16     22.98 o
  -5  -4   6       25.14       17.42     17.69 o
  -4  -4   6       54.35       58.28     18.41 o
  -3  -4   6     1526.19     1521.21     65.46 o
  -2  -4   6      594.15      635.08     38.21 o
  -1  -4   6      535.26      593.31     38.05 o
   0  -4   6      187.45      247.29     31.17 o
   1  -4   6       90.48      105.53     24.16 o
   2  -4   6       16.27       47.27     28.60 o
   3  -4   6      830.04      829.31     62.25 o
   4  -4   6      944.37     1134.89     75.73 o
   5  -4   6      548.21      586.48     57.38 o
   6  -4   6      100.57      115.64     37.10 o
   7  -4   6        1.87       63.12     36.20 o
   8  -4   6      125.81      188.58     43.95 o
 -10  -3   6       61.96       43.38     18.20 o
  -9  -3   6      171.50      154.37     17.23 o
  -8  -3   6       47.56       57.32     13.82 o
  -7  -3   6       73.06       60.61     13.14 o
  -6  -3   6      342.25      347.32     19.26 o
  -5  -3   6      422.16      468.99     38.58 o
  -4  -3   6      557.02      499.21     29.21 o
  -3  -3   6       90.42      105.97     17.34 o
  -2  -3   6      315.14      335.13     25.05 o
  -1  -3   6     2169.89     2257.21     90.50 o
   0  -3   6      394.56      401.03     29.84 o
   1  -3   6      437.70      519.26     34.74 o
   2  -3   6      221.30      290.69     25.35 o
   3  -3   6      833.09      800.25     40.68 o
   4  -3   6      496.61      555.07     35.13 o
   5  -3   6      480.81      498.76     39.97 o
   6  -3   6      118.72      117.33     28.97 o
   7  -3   6       60.76       24.60     27.54 o
   8  -3   6       55.15       92.55     37.77 o
   9  -3   6       98.72       85.98     48.76 o
 -10  -2   6      242.53      218.15     19.53 o
  -9  -2   6      247.18      230.28     18.19 o
  -8  -2   6        1.74        4.25     11.40 o
  -7  -2   6       20.62       26.65     10.99 o
  -6  -2   6      133.23      151.89     12.76 o
  -5  -2   6      602.69      640.87     27.04 o
  -4  -2   6     1790.89     1860.81     78.45 o
  -3  -2   6      374.17      396.04     30.74 o
  -2  -2   6      886.30      839.01     33.64 o
  -1  -2   6       96.46      101.33     15.19 o
   0  -2   6     1569.54     1495.10     54.68 o
   1  -2   6     2074.67     2185.36     67.52 o
   2  -2   6     1282.94     1397.23     43.12 o
   3  -2   6      204.94      243.73     17.98 o
   4  -2   6      101.20       62.63     18.23 o
   5  -2   6       85.62       38.34     27.55 o
   6  -2   6      323.83      318.96     29.09 o
   7  -2   6      302.89      327.39     35.99 o
   8  -2   6       77.61       77.20     34.44 o
   9  -2   6       41.58       21.34     50.53 o
 -11  -1   6       68.63       48.55     39.84 o
 -10  -1   6      227.10      246.35     20.85 o
  -9  -1   6      235.58      261.97     19.09 o
  -8  -1   6        9.27       13.55     11.71 o
  -7  -1   6        2.58        1.03     11.63 o
  -6  -1   6       99.93      101.16     10.80 o
  -5  -1   6      751.61      678.09     42.32 o
  -4  -1   6      857.43      821.00     95.66 o
  -3  -1   6      628.81      686.50     85.38 o
  -1  -1   6       11.93       11.76     10.84 o
   0  -1   6      344.12      343.41     19.65 o
   1  -1   6      810.88      752.71     32.96 o
   2  -1   6     1314.35     1417.68     42.21 o
   3  -1   6      233.12      257.73     22.02 o
   4  -1   6       16.55       14.79     13.58 o
   5  -1   6        7.23      -16.13     16.17 o
   6  -1   6      502.87      512.28     32.46 o
   7  -1   6     1138.15     1078.88     48.92 o
   8  -1   6      196.61      190.79     26.56 o
   9  -1   6        3.69      -30.63     26.32 o
  10  -1   6       34.11        7.95     41.48 o
 -11   0   6       62.20       65.07     38.27 o
 -10   0   6       96.12       91.55     20.90 o
  -9   0   6      129.64      137.78     17.53 o
  -8   0   6      181.45      199.69     16.82 o
  -7   0   6        0.96        1.04     10.85 o
  -6   0   6      223.36      238.32     13.75 o
  -5   0   6      391.48      424.91     83.81 o
  -4   0   6      643.12      565.40     41.32 o
  -3   0   6      270.06      247.27     25.07 o
  -2   0   6      627.99      616.82     77.10 o
   0   0   6     1436.21     1384.53     38.31 o
   1   0   6     2085.16     1936.23     65.25 o
   2   0   6       61.85       21.19      9.82 o
   3   0   6      336.55      408.63     18.96 o
   4   0   6       71.89       56.61     12.96 o
   5   0   6      157.77      156.69     18.12 o
   6   0   6      763.18      821.61     40.13 o
   7   0   6      842.23      856.48     66.77 o
   8   0   6      449.05      412.94     31.13 o
   9   0   6       44.61       52.20     23.62 o
  10   0   6        1.40      -15.68     25.05 o
 -10   1   6        0.23      -22.36     23.78 o
  -9   1   6       93.68       70.31     17.10 o
  -8   1   6     1008.17     1062.16     63.28 o
  -7   1   6      462.26      522.45     23.53 o
  -6   1   6      427.65      471.52     23.01 o
  -5   1   6      209.73      263.22     30.07 o
  -4   1   6      125.95      147.78     32.41 o
  -3   1   6      220.49      222.42     30.91 o
  -2   1   6     3041.54     2975.17    271.43 o
  -1   1   6      592.77      507.02     62.25 o
   0   1   6      740.84      677.70     39.18 o
   1   1   6      680.35      677.58     23.85 o
   2   1   6      177.83      148.57     10.61 o
   3   1   6     1959.00     2049.94     56.65 o
   4   1   6      259.68      292.91     16.70 o
   5   1   6       19.43        0.68     12.37 o
   6   1   6      348.70      322.14     22.20 o
   7   1   6      546.26      562.00     32.93 o
   8   1   6       21.62       11.44     19.63 o
   9   1   6      164.84      135.24     24.23 o
  10   1   6       65.93       64.42     24.80 o
  11   1   6        4.59        9.50     39.91 o
 -10   2   6        6.88       12.59     24.07 o
  -9   2   6        6.70        7.27     15.71 o
  -8   2   6      256.84      284.62     22.72 o
  -7   2   6     1394.45     1360.22     56.92 o
  -6   2   6      977.64     1004.62     39.22 o
  -5   2   6      173.84      186.88     14.13 o
  -4   2   6       29.80       17.26     16.90 o
  -3   2   6      190.68      201.12     24.28 o
  -2   2   6     4134.56     3847.29    345.11 o
  -1   2   6     1601.80     1404.13    133.50 o
   0   2   6      638.01      546.16     16.30 o
   1   2   6        4.56       -5.61      6.95 o
   2   2   6        1.02        6.94      7.58 o
   3   2   6      818.95      748.84     24.89 o
   4   2   6     1923.37     1978.97     55.38 o
   5   2   6     1025.25      941.14     31.81 o
   6   2   6        0.74        4.35     14.71 o
   7   2   6       50.40       35.03     18.67 o
   8   2   6        3.16       26.18     18.66 o
   9   2   6      155.78      167.66     24.30 o
  10   2   6      178.74      143.80     38.09 o
  11   2   6       83.75       71.04     31.51 o
 -10   3   6       10.45        1.47     19.76 o
  -9   3   6      145.88      202.55     37.49 o
  -8   3   6      106.92      132.24     23.49 o
  -7   3   6      134.52      152.52     23.05 o
  -6   3   6      734.28      793.65     35.52 o
  -5   3   6       97.07       97.93     16.95 o
  -4   3   6        4.46        7.37      9.54 o
  -3   3   6      390.27      355.10     31.91 o
  -2   3   6     1659.36     1538.14     53.02 o
  -1   3   6     2113.90     1941.99     48.56 o
   0   3   6      352.52      287.95     12.12 o
   1   3   6       36.31       35.01     10.96 o
   2   3   6       70.00       65.71      8.06 o
   3   3   6     1526.82     1380.22     39.33 o
   4   3   6     2080.80     2033.26     56.24 o
   5   3   6     1594.21     1586.46     46.38 o
   6   3   6      108.29      101.77     16.19 o
   7   3   6       35.45       21.50     26.36 o
   8   3   6       40.04        2.86     24.87 o
   9   3   6      166.02      148.84     58.00 o
  10   3   6      413.40      393.21     31.14 o
  11   3   6       98.24       94.10     31.80 o
 -10   4   6       96.58      125.63     24.85 o
  -9   4   6      189.02      236.49     29.81 o
  -8   4   6      136.09      133.65     24.77 o
  -7   4   6       17.62       -3.60     26.75 o
  -6   4   6      348.91      357.72     29.25 o
  -5   4   6      251.48      278.47     29.22 o
  -4   4   6      238.03      229.69     36.88 o
  -3   4   6      437.05      436.97     22.50 o
  -2   4   6      586.87      522.28     19.58 o
  -1   4   6      773.80      651.44     24.44 o
   0   4   6      381.01      307.44     14.64 o
   1   4   6      630.43      623.99     21.45 o
   2   4   6     1864.71     1715.36     46.98 o
   3   4   6      283.65      235.24     12.75 o
   4   4   6     1075.63     1037.82     51.40 o
   5   4   6     1691.33     1532.39     48.93 o
   6   4   6      564.81      545.65     25.89 o
   7   4   6       12.73      -31.29     19.07 o
   8   4   6      129.78       79.35     19.53 o
   9   4   6      222.09      211.99     35.22 o
  10   4   6      295.00      311.09     28.21 o
  11   4   6       64.57       67.32     29.70 o
  -9   5   6      441.41      538.61     54.31 o
  -8   5   6       34.19       16.90     22.06 o
  -7   5   6        0.87      -19.55     17.23 o
  -6   5   6       50.94       49.26     19.86 o
  -5   5   6      651.04      698.10     39.36 o
  -4   5   6     1087.21     1028.72     61.54 o
  -3   5   6      326.42      300.35     23.55 o
  -2   5   6      341.77      402.60     24.76 o
  -1   5   6       39.24       61.93     13.99 o
   0   5   6     1336.61     1241.06     41.99 o
   1   5   6      419.08      423.17     17.46 o
   2   5   6     2844.86     2521.58     67.43 o
   3   5   6      544.65      465.74     19.05 o
   4   5   6       38.64       45.64     10.37 o
   5   5   6       38.32       31.30     15.06 o
   6   5   6      230.95      168.51     13.49 o
   7   5   6      585.38      534.69     30.02 o
   8   5   6      176.14      198.75     26.03 o
   9   5   6      152.82      168.61     22.79 o
  10   5   6      142.67      161.35     24.03 o
  11   5   6       46.17       89.79     31.07 o
  -9   6   6      240.75      188.68     35.62 o
  -8   6   6       44.97       59.14     26.15 o
  -7   6   6       58.33       69.90     22.97 o
  -6   6   6        7.97        2.62     19.42 o
  -5   6   6      582.26      599.83     37.89 o
  -4   6   6     1305.80     1220.60     55.47 o
  -3   6   6      285.05      302.78     25.31 o
  -2   6   6       56.75       80.48     13.14 o
  -1   6   6      355.17      367.87     22.83 o
   0   6   6      463.96      444.71     25.77 o
   1   6   6     2989.15     3044.38     85.56 o
   2   6   6     2009.67     1938.15     57.23 o
   3   6   6       80.96       79.47     13.16 o
   4   6   6       70.70       80.80     18.62 o
   5   6   6        0.25       -6.64     17.37 o
   6   6   6       64.03       40.72     16.10 o
   7   6   6      476.92      410.53     26.43 o
   8   6   6      400.58      348.52     25.91 o
   9   6   6        5.22       14.96     18.14 o
  10   6   6        0.51       43.09     40.18 o
  11   6   6       20.67       22.24     36.63 o
  -8   7   6       62.00       53.32     42.18 o
  -7   7   6      109.32      142.52     26.96 o
  -6   7   6       53.17       37.15     28.67 o
  -5   7   6      328.72      337.58     30.71 o
  -4   7   6      649.94      629.60     38.83 o
  -3   7   6      542.24      459.46     30.98 o
  -2   7   6      526.78      492.96     32.12 o
  -1   7   6        3.96       32.25     21.21 o
   0   7   6        7.39       29.30     14.46 o
   1   7   6      370.51      368.78     20.86 o
   2   7   6     2139.74     2103.31     61.23 o
   3   7   6       37.28       30.93     13.16 o
   4   7   6       14.94        9.84     16.05 o
   5   7   6       15.02       22.99     16.78 o
   6   7   6      331.76      380.88     37.78 o
   7   7   6      457.42      521.33     36.53 o
   8   7   6      394.32      443.31     46.91 o
   9   7   6       32.06       31.79     24.59 o
  10   7   6       20.27       18.38     25.74 o
  11   7   6        8.06       -0.78     36.98 o
  -8   8   6      143.42      132.68     52.85 o
  -7   8   6      337.35      229.00     52.65 o
  -6   8   6      193.23      222.20     29.96 o
  -5   8   6       78.63       52.25     21.78 o
  -4   8   6      160.65      118.86     23.15 o
  -3   8   6      104.64       78.23     40.79 o
  -2   8   6      889.38      843.75     57.13 o
  -1   8   6      966.57      990.71     46.36 o
   0   8   6     1143.00     1124.63     43.14 o
   1   8   6      135.27      107.25     21.25 o
   2   8   6       27.64        8.04      9.53 o
   3   8   6      161.95      159.82     20.83 o
   4   8   6      166.21      186.04     21.68 o
   5   8   6      364.78      354.22     31.10 o
   6   8   6      161.23      170.24     37.58 o
   7   8   6      247.51      244.28     28.59 o
   8   8   6      128.27      167.84     33.74 o
   9   8   6       95.35      119.65     27.54 o
  10   8   6        0.34       -6.33     25.98 o
  11   8   6       33.79      -18.69     37.29 o
  -7   9   6      591.85      603.63    102.90 o
  -6   9   6      350.21      381.84     42.72 o
  -5   9   6       29.08       42.60     25.90 o
  -4   9   6       27.32      -52.52     46.33 o
  -3   9   6      124.65       96.29     31.34 o
  -2   9   6      390.94      404.35     59.57 o
  -1   9   6      726.33      745.37     48.80 o
   0   9   6      678.63      655.22     50.45 o
   1   9   6      195.25      223.56     22.88 o
   2   9   6       25.44       31.53     19.97 o
   3   9   6      388.02      411.74     34.62 o
   4   9   6      391.41      422.83     38.42 o
   5   9   6      543.51      505.36     52.83 o
   6   9   6       83.50      110.40     25.99 o
   7   9   6        4.86        6.93     37.14 o
   8   9   6       16.41       22.34     34.81 o
   9   9   6      124.78      147.81     29.20 o
  10   9   6       15.54       57.09     70.53 o
  11   9   6       81.76       89.76     43.33 o
  -6  10   6      306.62      280.16     63.48 o
  -5  10   6      127.81       90.96     50.04 o
  -4  10   6       15.70       29.65     82.10 o
  -3  10   6      126.91       41.07     43.00 o
  -2  10   6      208.55      200.72     44.37 o
  -1  10   6      793.11      755.47     64.31 o
   0  10   6      235.06      250.61     34.11 o
   1  10   6        2.21      -27.74     22.32 o
   2  10   6       26.76       -6.31     22.13 o
   3  10   6      192.12      220.98     31.10 o
   4  10   6      814.15     1124.79     59.12 o
   5  10   6      631.49      841.03     63.97 o
   6  10   6       70.20       68.00     30.60 o
   7  10   6        9.79       13.83     27.43 o
   8  10   6        6.55       10.54     26.42 o
   9  10   6      160.06      212.12     78.82 o
  10  10   6       75.83       58.88     40.31 o
  -5  11   6      154.78       56.48     53.31 o
  -4  11   6      130.41       79.43     51.02 o
  -3  11   6       90.38       47.61     47.57 o
  -2  11   6        0.67        8.26     41.90 o
  -1  11   6      393.37      366.25     52.54 o
   0  11   6      123.47      138.03     43.15 o
   1  11   6       90.30      119.40     33.38 o
   2  11   6       50.73       25.50     25.12 o
   3  11   6      122.09       71.88     26.13 o
   4  11   6      150.44      265.23     43.87 o
   5  11   6      352.01      429.92     39.76 o
   6  11   6       53.00       34.55     28.31 o
   7  11   6       19.75       36.50     28.59 o
   8  11   6        2.68      -13.51     27.97 o
   9  11   6       58.60       41.11     38.58 o
  -3  12   6      344.13      272.01     59.39 o
  -2  12   6        0.26       -2.73     47.76 o
  -1  12   6       75.34       12.34     45.69 o
   0  12   6       60.39       93.82     45.73 o
   1  12   6      122.76      118.62     45.56 o
   2  12   6      199.53      165.07     37.13 o
   3  12   6      221.31      220.93     42.55 o
   4  12   6       21.09       90.98     28.65 o
   5  12   6       39.84       52.32     27.91 o
   6  12   6       58.97       66.11     46.81 o
   7  12   6       74.14      120.86     34.21 o
   8  12   6       74.11      124.81     43.69 o
  -2  13   6        9.55        5.85     74.96 o
  -1  13   6        5.24       -9.69     52.13 o
   0  13   6       68.39      -33.44     49.09 o
   1  13   6      166.88       78.61     50.17 o
   2  13   6      336.09      299.95     55.78 o
   3  13   6      111.96      149.37     39.38 o
   4  13   6        0.53      -45.48     48.92 o
   5  13   6       30.84      108.78     38.24 o
   6  13   6       36.03       41.64     30.93 o
   7  13   6      137.75      205.06     51.13 o
   2  14   6      192.27      227.25     57.45 o
   3  14   6      111.02       68.44     54.34 o
   4  14   6       18.64       -0.15     38.93 o
  -5  -8   7       87.54       83.91     48.76 o
  -4  -8   7      247.57      201.76     85.67 o
  -3  -8   7      132.07       86.04     41.34 o
  -2  -8   7        1.61       10.16     35.09 o
  -1  -8   7       50.61       44.80     66.75 o
   0  -8   7      177.87      200.03     44.62 o
   1  -8   7      223.70      205.98     48.94 o
  -6  -7   7      211.87      242.04     32.84 o
  -5  -7   7       69.05       24.74     32.95 o
  -4  -7   7       96.01       96.49     34.79 o
  -3  -7   7      103.66       74.51     44.48 o
  -2  -7   7       95.46       42.58     34.09 o
  -1  -7   7       84.23       58.48     33.03 o
   0  -7   7       10.09       -3.34     32.32 o
   1  -7   7      486.63      479.25     55.29 o
   2  -7   7      374.51      283.42     50.01 o
   3  -7   7       64.57        4.25     40.21 o
  -8  -6   7      127.86       53.58     24.17 o
  -7  -6   7      301.36      309.70     30.94 o
  -6  -6   7       84.70       77.91     22.46 o
  -5  -6   7        2.76       -1.31     23.36 o
  -4  -6   7       81.31       61.17     24.75 o
  -3  -6   7      141.33      100.31     33.35 o
  -2  -6   7      371.69      404.01     45.55 o
  -1  -6   7      579.48      483.45     54.61 o
   0  -6   7       47.78       62.66     31.49 o
   1  -6   7        1.15        7.85     32.78 o
   2  -6   7      352.49      377.81     57.90 o
   3  -6   7      466.61      449.99     55.10 o
   4  -6   7      158.33      130.28     44.50 o
   5  -6   7       42.86       10.05     41.23 o
  -9  -5   7        8.41       44.26     34.27 o
  -8  -5   7      109.29       56.65     19.37 o
  -7  -5   7      389.44      375.57     26.57 o
  -6  -5   7      278.21      274.29     38.50 o
  -5  -5   7        1.47      -31.58     19.88 o
  -4  -5   7        0.47        6.26     21.36 o
  -3  -5   7      284.24      285.39     55.96 o
  -2  -5   7      870.19      906.61     51.74 o
  -1  -5   7      876.73      948.60     53.60 o
   0  -5   7      275.91      298.46     57.40 o
   1  -5   7       31.71       29.96     29.96 o
   2  -5   7        8.00        3.92     42.19 o
   3  -5   7      281.92      286.56     44.25 o
   4  -5   7      718.51      682.56     63.34 o
   5  -5   7      337.43      379.19     54.01 o
   6  -5   7      116.36       82.68     43.12 o
  -9  -4   7       31.87       23.07     16.52 o
  -8  -4   7       75.25       50.50     15.63 o
  -7  -4   7       62.84       86.71     16.90 o
  -6  -4   7      243.06      232.28     20.41 o
  -5  -4   7       49.86       51.17     18.82 o
  -4  -4   7       41.93       57.57     19.93 o
  -3  -4   7      443.90      424.91     31.28 o
  -2  -4   7      810.07      832.93     45.93 o
  -1  -4   7      506.62      526.71     40.62 o
   0  -4   7      563.37      612.29     40.51 o
   1  -4   7       92.51      101.13     24.66 o
   2  -4   7       23.43       46.23     53.33 o
   3  -4   7      214.59      238.13     39.61 o
   4  -4   7      554.01      571.43     55.71 o
   5  -4   7      286.95      242.52     45.02 o
   6  -4   7      195.89      128.51     40.17 o
   7  -4   7       14.09      -38.64     76.60 o
 -10  -3   7      128.47      155.78     40.26 o
  -9  -3   7      146.72      148.40     20.29 o
  -8  -3   7       50.70       47.95     14.34 o
  -7  -3   7        1.90        2.17     12.28 o
  -6  -3   7      226.67      212.59     18.84 o
  -5  -3   7      306.41      322.24     23.29 o
  -4  -3   7      143.27      134.82     18.28 o
  -3  -3   7       85.85       71.18     18.49 o
  -2  -3   7      821.41      809.96     42.65 o
  -1  -3   7       24.76       16.83     19.52 o
   0  -3   7      885.07      814.21     45.42 o
   1  -3   7      287.75      287.22     29.11 o
   2  -3   7      116.08       99.36     24.15 o
   3  -3   7      182.27      141.21     28.37 o
   4  -3   7      298.16      406.20     46.19 o
   5  -3   7      286.07      321.74     45.04 o
   6  -3   7      192.89      127.60     38.20 o
   7  -3   7       41.32       46.57     35.81 o
   8  -3   7       12.42       26.31     38.25 o
 -10  -2   7      157.24      141.64     17.92 o
  -9  -2   7      121.67       95.56     14.92 o
  -8  -2   7       22.00       27.51     12.03 o
  -7  -2   7        0.11       -8.07     10.54 o
  -6  -2   7       90.24       78.93     11.84 o
  -5  -2   7      681.91      710.88     35.13 o
  -4  -2   7     1784.14     1738.96    118.22 o
  -3  -2   7       88.51       98.75     15.28 o
  -2  -2   7        3.83       -3.06     15.10 o
  -1  -2   7      315.60      311.07     22.06 o
   0  -2   7      492.95      469.44     27.18 o
   1  -2   7      730.22      738.70     36.60 o
   2  -2   7      642.15      752.45     37.37 o
   3  -2   7      105.41      128.26     21.21 o
   4  -2   7       92.70       42.69     26.49 o
   5  -2   7      142.29      107.86     33.89 o
   6  -2   7      340.46      423.97     69.68 o
   7  -2   7      370.07      330.68     46.24 o
   8  -2   7       70.12       80.54     37.84 o
   9  -2   7       11.62       46.62     37.64 o
 -10  -1   7      225.16      185.61     30.91 o
  -9  -1   7      177.50      201.64     23.93 o
  -8  -1   7       21.26       31.11     11.77 o
  -7  -1   7        5.14        9.01      9.82 o
  -6  -1   7      248.71      228.17     21.54 o
  -5  -1   7      271.04      319.26     55.97 o
  -4  -1   7     1286.88     1369.29    146.21 o
  -3  -1   7     1205.56     1143.12    126.08 o
  -2  -1   7       45.56       21.13     20.13 o
  -1  -1   7       40.80       16.23     10.84 o
   0  -1   7      436.68      389.76     22.44 o
   1  -1   7     1275.92     1278.27     48.83 o
   2  -1   7     1321.92     1365.10     52.55 o
   3  -1   7      211.54      272.07     20.51 o
   4  -1   7       32.07       45.47     26.94 o
   5  -1   7        8.49       -6.72     20.84 o
   6  -1   7      331.07      326.24     32.54 o
   7  -1   7      681.82      662.44     45.28 o
   8  -1   7      277.93      252.66     39.29 o
   9  -1   7        4.07       -2.38     33.62 o
 -10   0   7       16.52      -10.72     15.15 o
  -9   0   7      236.22      249.06     19.17 o
  -8   0   7      386.80      429.59     31.82 o
  -7   0   7      233.95      229.98     15.26 o
  -6   0   7      382.89      362.14     22.40 o
  -5   0   7      139.41      146.20     25.14 o
  -4   0   7      474.36      528.52     41.17 o
  -3   0   7      379.37      334.83     55.26 o
  -2   0   7      391.38      350.10     55.26 o
  -1   0   7      370.44      365.57     25.34 o
   0   0   7      901.00      816.71     26.76 o
   1   0   7     1522.15     1457.82     52.18 o
   2   0   7      826.04      856.46     31.93 o
   3   0   7      402.95      412.58     19.96 o
   4   0   7      108.73      107.98     15.13 o
   5   0   7      157.22      155.48     19.69 o
   6   0   7        3.95        4.34     22.90 o
   7   0   7      586.72      646.53     43.11 o
   8   0   7      335.78      337.20     57.70 o
   9   0   7       31.15        1.61     27.34 o
  10   0   7        5.81      -19.13     31.70 o
 -10   1   7       21.15       23.79     17.41 o
  -9   1   7       18.33       23.15     15.40 o
  -8   1   7      287.11      349.01     21.48 o
  -7   1   7      880.80      898.74     39.44 o
  -6   1   7      595.01      559.91     31.78 o
  -5   1   7       83.55       78.99     30.77 o
  -4   1   7       28.52       17.26     17.67 o
  -3   1   7      218.72      229.60     41.69 o
  -2   1   7      748.64      686.07     80.96 o
  -1   1   7     1853.76     1682.13    163.63 o
   0   1   7      637.72      532.24     32.38 o
   1   1   7      460.31      443.12     19.52 o
   2   1   7      252.78      267.02     18.61 o
   3   1   7      513.44      547.12     22.38 o
   4   1   7      118.70      110.25     14.42 o
   5   1   7      419.10      459.37     25.09 o
   6   1   7      105.38      126.50     21.15 o
   7   1   7      133.87      161.66     23.47 o
   8   1   7       42.74       37.73     21.26 o
   9   1   7      180.15      206.56     31.73 o
  10   1   7       55.21       -8.75     28.62 o
 -10   2   7        0.60       -6.00     19.77 o
  -9   2   7        1.51       10.14     16.84 o
  -8   2   7      156.91      197.89     28.53 o
  -7   2   7      682.94      661.73     31.52 o
  -6   2   7        8.66        0.16     12.25 o
  -5   2   7      358.18      423.18     40.52 o
  -4   2   7       74.55       51.35     19.59 o
  -3   2   7      279.91      294.99     47.12 o
  -2   2   7      923.30      852.27     91.10 o
  -1   2   7     3158.12     3394.67    308.70 o
   0   2   7      690.40      647.07     23.26 o
   1   2   7       25.22       41.02      9.18 o
   2   2   7        2.16      -18.77      9.38 o
   3   2   7      631.61      661.60     24.05 o
   4   2   7     3084.64     3193.93     86.21 o
   5   2   7      220.55      226.00     17.03 o
   6   2   7       26.42       23.23     16.01 o
   7   2   7      266.02      238.73     24.26 o
   8   2   7       32.87       12.40     20.15 o
   9   2   7      165.06      158.24     26.73 o
  10   2   7      210.91      218.21     68.96 o
  11   2   7      171.28      137.93     63.82 o
 -10   3   7       42.37       43.37     23.20 o
  -9   3   7       20.32       31.49     17.01 o
  -8   3   7       62.67       79.86     18.69 o
  -7   3   7      690.92      738.48     35.51 o
  -6   3   7       23.17        1.59     15.34 o
  -5   3   7      405.98      437.28     66.22 o
  -4   3   7        0.45       -4.01     11.55 o
  -3   3   7      324.53      311.09     32.30 o
  -2   3   7      906.36      786.88     82.81 o
  -1   3   7     2253.45     2265.95     67.53 o
   0   3   7      303.58      280.90     11.28 o
   1   3   7       85.49      109.16     10.96 o
   2   3   7        1.03       -7.83      9.05 o
   3   3   7      110.76      116.23     11.62 o
   4   3   7     2451.61     2444.45     67.00 o
   5   3   7     2941.17     2934.87     80.20 o
   6   3   7      185.80      181.64     23.80 o
   7   3   7        3.46        6.38     18.61 o
   8   3   7       35.70       33.26     22.27 o
   9   3   7      156.13      165.86     27.99 o
  10   3   7      311.02      360.88     36.55 o
  11   3   7      137.53      121.18     45.83 o
  -9   4   7      287.52      290.93     37.21 o
  -8   4   7       56.57       29.04     19.37 o
  -7   4   7        8.48       -1.96     20.62 o
  -6   4   7       48.19       26.15     18.35 o
  -5   4   7      987.78      959.94     45.29 o
  -4   4   7      596.55      609.86     52.71 o
  -3   4   7      425.00      424.52     22.65 o
  -2   4   7      563.64      462.41     19.73 o
  -1   4   7      538.11      576.89     20.82 o
   0   4   7      359.21      301.94     13.67 o
   1   4   7      340.48      306.76     15.19 o
   2   4   7      321.23      302.42     19.05 o
   3   4   7      410.77      335.46     17.34 o
   4   4   7       34.16       49.71     11.92 o
   5   4   7      292.19      306.39     20.62 o
   6   4   7      601.28      548.99     30.41 o
   7   4   7      109.46      101.07     23.05 o
   8   4   7      136.80      178.59     29.45 o
   9   4   7       48.17       67.53     20.82 o
  10   4   7      152.21      167.16     24.97 o
  11   4   7       99.14       45.97     65.69 o
  -9   5   7      418.28      445.33     52.10 o
  -8   5   7      191.23      189.57     27.84 o
  -7   5   7       26.58       24.34     19.34 o
  -6   5   7        1.17       -4.94     18.30 o
  -5   5   7      720.44      755.70     41.70 o
  -4   5   7     1035.89      968.28     46.66 o
  -3   5   7      397.60      424.47     27.42 o
  -2   5   7       26.69        8.74     15.89 o
  -1   5   7        3.03       -6.32      9.93 o
   0   5   7      220.95      182.07     14.59 o
   1   5   7      262.46      205.96     12.27 o
   2   5   7     2010.13     1843.62     51.08 o
   3   5   7      564.08      515.66     21.01 o
   4   5   7       36.24       49.80     11.38 o
   5   5   7       20.78       14.49     11.49 o
   6   5   7      128.02       80.25     16.30 o
   7   5   7       37.79       29.61     19.33 o
   8   5   7      157.95      124.86     20.82 o
   9   5   7      129.31      114.54     42.00 o
  10   5   7       13.74       10.45     21.18 o
  11   5   7       89.23       88.11     31.44 o
  -9   6   7      149.61      189.33     30.84 o
  -8   6   7       65.54       67.04     23.89 o
  -7   6   7       36.48       12.63     21.53 o
  -6   6   7       82.36       95.06     24.34 o
  -5   6   7      568.49      601.64     37.93 o
  -4   6   7     1222.37     1194.26     54.47 o
  -3   6   7      693.67      681.56     45.01 o
  -2   6   7        1.33        4.24     14.00 o
  -1   6   7      119.39      106.55     15.89 o
   0   6   7      211.32      224.33     15.93 o
   1   6   7      757.29      796.58     28.10 o
   2   6   7     1939.14     1974.46     61.07 o
   3   6   7      505.14      516.63     23.94 o
   4   6   7        9.73       20.91     12.20 o
   5   6   7        3.59        3.75     13.67 o
   6   6   7      436.39      390.52     32.64 o
   7   6   7      439.52      384.73     26.38 o
   8   6   7      217.43      229.67     23.29 o
   9   6   7       19.98       27.84     19.28 o
  10   6   7        4.18       -6.40     20.60 o
  11   6   7       22.17       56.41     30.98 o
  -8   7   7      124.66      121.15     28.64 o
  -7   7   7       25.50       25.83     21.68 o
  -6   7   7      205.84      210.87     31.38 o
  -5   7   7       70.27       57.38     20.34 o
  -4   7   7      395.93      360.44     29.70 o
  -3   7   7      516.85      491.38     32.05 o
  -2   7   7      683.15      664.09     37.59 o
  -1   7   7      576.94      600.85     38.81 o
   0   7   7        9.56       12.42     11.53 o
   1   7   7      793.96      831.32     30.71 o
   2   7   7     1794.36     1851.10     55.99 o
   3   7   7      273.30      262.67     18.39 o
   4   7   7       36.55       56.02     17.56 o
   5   7   7        4.74        4.81     17.43 o
   6   7   7      247.50      211.73     26.42 o
   7   7   7      331.28      361.58     49.85 o
   8   7   7      522.65      486.65     36.37 o
   9   7   7       49.15       39.08     24.71 o
  10   7   7        0.04      -29.95     25.73 o
  11   7   7        0.35       12.76     37.24 o
  -7   8   7      261.03      336.90     66.55 o
  -6   8   7      407.24      432.92     47.44 o
  -5   8   7       19.74       19.07     20.25 o
  -4   8   7       32.61       21.32     18.49 o
  -3   8   7        9.05      -16.32     20.57 o
  -2   8   7      176.44      139.07     22.32 o
  -1   8   7     1834.77     1992.52     80.65 o
   0   8   7      902.01      873.18     41.56 o
   1   8   7      109.40      145.31     15.81 o
   2   8   7      446.21      476.77     22.91 o
   3   8   7      124.24       99.92     20.01 o
   4   8   7      173.00      190.60     22.15 o
   5   8   7      262.91      280.26     35.95 o
   6   8   7      163.92      166.44     25.83 o
   7   8   7       74.65       47.78     26.71 o
   8   8   7       78.20       95.96     25.60 o
   9   8   7       78.74      123.46     27.42 o
  10   8   7       20.19       36.55     26.80 o
  11   8   7        7.56       11.09     77.17 o
  -7   9   7      359.89      318.70     60.47 o
  -6   9   7      418.32      435.56     53.86 o
  -5   9   7       23.41       21.49     23.48 o
  -4   9   7        1.86       -5.61     19.31 o
  -3   9   7       58.72       60.66     19.68 o
  -2   9   7      295.84      214.51     33.21 o
  -1   9   7      518.82      552.18     35.72 o
   0   9   7      436.90      434.72     30.90 o
   1   9   7       17.51        1.86     12.78 o
   2   9   7        1.30       13.71     19.45 o
   3   9   7       52.16       29.05     20.06 o
   4   9   7      298.12      354.73     32.93 o
   5   9   7      576.13      697.96     82.34 o
   6   9   7      200.21      144.77     27.49 o
   7   9   7        6.91       13.13     24.79 o
   8   9   7        2.38      -13.32     24.67 o
   9   9   7       71.42       78.38     27.85 o
  10   9   7      155.93      173.62     33.14 o
  -6  10   7      237.70      214.64     37.21 o
  -5  10   7      113.69       84.91     29.20 o
  -4  10   7        0.20       23.01     22.44 o
  -3  10   7       58.18       -2.12     21.70 o
  -2  10   7      185.20      154.75     31.37 o
  -1  10   7      518.54      478.05     54.20 o
   0  10   7      302.16      271.29     46.11 o
   1  10   7       27.58       34.81     27.70 o
   2  10   7       68.97        6.19     32.19 o
   3  10   7       87.47      105.48     35.34 o
   4  10   7      448.20      413.16     36.57 o
   5  10   7      395.22      449.72     37.71 o
   6  10   7      263.06      256.76     32.17 o
   7  10   7       13.38       30.06     25.72 o
   8  10   7        4.37       -6.41     25.43 o
   9  10   7       27.37       41.31     28.68 o
  10  10   7      154.14      241.82     37.34 o
  -5  11   7      122.02       46.31     58.04 o
  -4  11   7      115.16      128.64     32.51 o
  -3  11   7      257.88      290.85     54.53 o
  -2  11   7      147.84      150.10     46.70 o
  -1  11   7       27.18       16.35     44.55 o
   0  11   7       84.37       48.87     50.62 o
   1  11   7      229.51      242.53     46.99 o
   2  11   7       10.35       39.28     30.11 o
   3  11   7       82.13      116.01     32.24 o
   4  11   7      261.49      310.42     44.92 o
   5  11   7      197.34      250.20     34.28 o
   6  11   7      207.35      235.11     43.80 o
   7  11   7        0.09        5.82     28.27 o
   8  11   7        3.33        6.84     29.02 o
   9  11   7       52.05      110.06     41.16 o
  -3  12   7      224.84      218.23     57.37 o
  -2  12   7       94.50       14.04     48.20 o
  -1  12   7        3.84       22.52     44.61 o
   0  12   7       48.47      -24.67    123.15 o
   1  12   7      186.01      128.86     48.09 o
   2  12   7      207.14      207.56    130.22 o
   3  12   7      159.77      191.79     37.21 o
   4  12   7        7.16      -28.28     31.54 o
   5  12   7        0.92       38.70     39.57 o
   6  12   7       50.05       22.94     39.97 o
   7  12   7       84.52       68.34     41.49 o
   8  12   7       53.90       11.82     31.92 o
  -2  13   7       14.84       19.85     77.25 o
  -1  13   7       10.88      -43.88     49.85 o
   0  13   7       39.08      -62.16     46.29 o
   1  13   7      201.93       71.17     50.88 o
   2  13   7      301.69      318.33     58.73 o
   3  13   7      256.33      276.49     56.33 o
   4  13   7       26.06      -48.68     45.55 o
   5  13   7       21.90       -8.54     36.16 o
   6  13   7        0.40       19.65     43.16 o
   7  13   7       62.80       96.54     47.59 o
   2  14   7      129.38       93.35     55.11 o
   3  14   7       90.13       70.42     52.06 o
   4  14   7       38.64      -18.02     50.97 o
  -5  -7   8       73.66       89.24     51.26 o
  -4  -7   8       29.26       22.99     36.13 o
  -3  -7   8      219.82      168.87     60.90 o
  -2  -7   8      136.33      104.41     38.84 o
  -1  -7   8       16.98      -55.95     80.39 o
   0  -7   8      177.31      195.44     43.75 o
   1  -7   8      152.52       59.25     39.89 o
  -6  -6   8       63.05       73.50     26.84 o
  -5  -6   8      161.86      152.59     46.55 o
  -4  -6   8        0.37      -24.18     30.23 o
  -3  -6   8      102.91       78.82     34.78 o
  -2  -6   8      358.85      354.71     45.28 o
  -1  -6   8      301.56      328.44     43.86 o
   0  -6   8       57.91        7.38     31.66 o
   1  -6   8        5.52      -70.43     62.61 o
   2  -6   8      195.62      223.13     95.52 o
   3  -6   8      358.52      295.89     50.53 o
   4  -6   8      355.94      320.26     54.44 o
  -8  -5   8       50.44      -15.99     32.84 o
  -7  -5   8      375.28      363.24     27.95 o
  -6  -5   8      105.35      111.28     21.09 o
  -5  -5   8       11.48       25.91     22.15 o
  -4  -5   8        1.05       -7.92     21.82 o
  -3  -5   8      127.53      105.48     26.68 o
  -2  -5   8      289.95      252.63     31.54 o
  -1  -5   8      669.91      662.26    123.15 o
   0  -5   8      334.28      266.80     40.61 o
   1  -5   8        6.62        4.25     31.83 o
   2  -5   8       10.79       -2.78     32.06 o
   3  -5   8      254.18      188.40     42.92 o
   4  -5   8      512.07      516.67     58.73 o
   5  -5   8      275.14      251.77     88.10 o
  -8  -4   8       18.38       24.38     16.97 o
  -7  -4   8       77.76       96.20     17.96 o
  -6  -4   8      269.86      277.32     30.88 o
  -5  -4   8       65.22       47.55     20.11 o
  -4  -4   8        2.99        3.25     34.27 o
  -3  -4   8        2.19      -23.34     20.25 o
  -2  -4   8      241.56      204.63     27.86 o
  -1  -4   8      544.02      577.56     40.26 o
   0  -4   8      269.10      243.58     30.36 o
   1  -4   8      169.90      184.04     35.63 o
   2  -4   8       18.59      -14.76     47.48 o
   3  -4   8       84.20       87.39     35.18 o
   4  -4   8      211.96       99.83     38.25 o
   5  -4   8      191.74      128.61     71.11 o
   6  -4   8       68.69       21.40     37.99 o
  -9  -3   8      257.56      244.92     19.97 o
  -8  -3   8       37.60       37.70     14.62 o
  -7  -3   8        3.49       -8.86     15.88 o
  -6  -3   8       59.19       77.11     14.94 o
  -5  -3   8      334.11      293.72     23.53 o
  -4  -3   8      381.07      346.31     26.58 o
  -3  -3   8      151.72      105.48     21.02 o
  -2  -3   8       40.51       24.53     20.35 o
  -1  -3   8       24.92        9.24     20.28 o
   0  -3   8      181.25      226.74     27.18 o
   1  -3   8      436.80      458.45     44.32 o
   2  -3   8      411.54      399.63     44.18 o
   3  -3   8       19.36      -43.62     27.63 o
   4  -3   8      140.29      149.25     37.19 o
   5  -3   8      158.78      126.69     37.94 o
   6  -3   8       80.80       74.29     37.60 o
   7  -3   8       66.95      120.01     54.54 o
  -9  -2   8      154.28      139.40     16.53 o
  -8  -2   8       38.56       46.95     13.03 o
  -7  -2   8        3.20      -11.38     11.01 o
  -6  -2   8        7.08        6.26     11.06 o
  -5  -2   8      818.83      760.29     90.02 o
  -4  -2   8      623.99      550.71     51.83 o
  -3  -2   8      556.31      535.91     40.09 o
  -2  -2   8      527.92      454.70     44.38 o
  -1  -2   8       15.59       -1.37     15.77 o
   0  -2   8       72.31       72.22     18.08 o
   1  -2   8      679.88      691.36     35.83 o
   2  -2   8      835.72      923.80     44.76 o
   3  -2   8       93.14       96.34     25.31 o
   4  -2   8       31.89       20.82     25.08 o
   5  -2   8       26.00       22.26     31.53 o
   6  -2   8      360.88      330.96     44.84 o
   7  -2   8      417.04      360.23     48.56 o
   8  -2   8        3.13       45.12     38.59 o
  -9  -1   8       57.11       60.06     13.76 o
  -8  -1   8      141.50      167.57     18.91 o
  -7  -1   8       12.26        6.12     11.19 o
  -6  -1   8       13.42       35.84     34.55 o
  -5  -1   8      568.95      666.23     92.81 o
  -4  -1   8      889.18      915.53    113.37 o
  -2  -1   8      141.25      138.18     14.64 o
  -1  -1   8       83.02       95.97     19.19 o
   0  -1   8      110.11      100.13     16.55 o
   1  -1   8     1622.37     1535.07     72.11 o
   2  -1   8      800.47      868.70     39.89 o
   3  -1   8      165.26      220.21     23.04 o
   4  -1   8       37.39       24.28     24.20 o
   5  -1   8       10.70       25.11     46.33 o
   6  -1   8      145.90      149.07     35.47 o
   7  -1   8      550.54      542.62     54.14 o
   8  -1   8      369.70      372.60     50.56 o
   9  -1   8        2.10      -21.41     35.50 o
 -10   0   8       25.57       17.42     33.41 o
  -9   0   8       13.62        4.99     12.98 o
  -8   0   8      190.31      226.35     15.99 o
  -7   0   8      247.11      261.14     22.50 o
  -6   0   8      274.73      343.68     60.83 o
  -5   0   8      197.19      249.87     51.40 o
  -4   0   8       47.07       47.23     21.48 o
  -3   0   8      714.33      735.90     95.24 o
  -1   0   8       86.62       77.17     10.15 o
   0   0   8       76.30       76.08     13.65 o
   1   0   8      459.57      504.59     26.40 o
   2   0   8      881.14      952.57     40.72 o
   3   0   8      371.29      410.08     26.59 o
   4   0   8      114.41      136.57     24.37 o
   5   0   8      126.37       94.64     25.71 o
   6   0   8       99.68       93.07     32.69 o
   7   0   8      139.67      147.66     51.40 o
   8   0   8      363.67      414.56     50.00 o
   9   0   8      132.19      139.76     62.25 o
 -10   1   8        4.29       -6.89     28.63 o
  -9   1   8        6.63      -27.79     13.89 o
  -8   1   8       61.48       56.63     13.71 o
  -7   1   8      571.42      588.97     26.68 o
  -6   1   8      459.69      478.18     68.68 o
  -5   1   8      192.34      184.11     27.51 o
  -4   1   8       37.16       35.90     20.55 o
  -3   1   8        4.72       19.99     26.27 o
  -2   1   8      778.04      806.30     94.81 o
   0   1   8      823.03      699.02     23.08 o
   1   1   8       89.60      111.21     12.57 o
   2   1   8      331.15      335.35     21.68 o
   3   1   8      247.11      228.82     20.66 o
   4   1   8      517.07      608.13     32.35 o
   5   1   8      838.49      863.16     40.72 o
   6   1   8      154.74      144.73     32.27 o
   7   1   8        7.68      -37.67     29.43 o
   8   1   8      170.93      168.42     36.62 o
   9   1   8      139.29      195.18    126.51 o
  10   1   8       89.44       76.68     38.66 o
  -9   2   8        6.53       12.69     16.43 o
  -8   2   8      150.87      150.13     20.44 o
  -7   2   8      509.82      573.00     44.35 o
  -6   2   8      400.24      469.70     80.74 o
  -5   2   8       80.93      112.92     25.70 o
  -4   2   8        6.02       -6.26     18.37 o
  -3   2   8       54.65      101.09     30.98 o
  -2   2   8      308.71      356.39     53.69 o
  -1   2   8     1580.05     1746.24    170.91 o
   0   2   8      698.97      628.82     29.84 o
   1   2   8       19.62       27.01     10.32 o
   2   2   8       45.48       61.32     13.81 o
   3   2   8      498.27      523.49     24.34 o
   4   2   8     1258.35     1336.09     46.17 o
   5   2   8      513.60      535.04     30.65 o
   6   2   8      546.48      590.48     33.34 o
   7   2   8       27.27       21.51     23.90 o
   8   2   8       89.92       59.86     26.16 o
   9   2   8       80.77       95.78     29.23 o
  10   2   8      183.81      161.14     39.91 o
  -9   3   8       14.03      -10.70     18.07 o
  -8   3   8      180.92      219.54     22.67 o
  -7   3   8      403.39      418.14     30.33 o
  -6   3   8      345.68      368.82     29.01 o
  -5   3   8       19.51        7.94     15.44 o
  -4   3   8      178.07      235.80     52.54 o
  -3   3   8      297.24      241.71     30.37 o
  -2   3   8      463.90      419.78     57.83 o
  -1   3   8     1537.74     1509.14     62.40 o
   0   3   8      723.25      703.16     21.64 o
   1   3   8      200.33      209.40     13.37 o
   2   3   8       44.59       40.23     12.56 o
   3   3   8      116.95      113.47     13.75 o
   4   3   8     1518.03     1586.95     51.71 o
   5   3   8      632.13      707.96     31.38 o
   6   3   8      157.60      159.72     19.51 o
   7   3   8        2.01      -15.30     22.13 o
   8   3   8       35.80       19.13     23.52 o
   9   3   8       47.32       88.34     31.35 o
  10   3   8      205.10      157.32     36.55 o
  -9   4   8      293.14      382.29     56.96 o
  -8   4   8       85.77      121.05     21.53 o
  -7   4   8        9.80        4.82     17.39 o
  -6   4   8      107.40       90.88     20.59 o
  -5   4   8       43.45       56.60     16.70 o
  -4   4   8      970.99      906.60     90.39 o
  -3   4   8      171.42      162.55     17.50 o
  -2   4   8      179.16      181.63     12.58 o
  -1   4   8      470.57      500.28     17.43 o
   0   4   8      318.18      288.03     13.78 o
   1   4   8      330.91      307.11     19.77 o
   2   4   8      992.40      978.98     42.95 o
   3   4   8       15.60        0.43     11.49 o
   4   4   8        0.66       -6.59     11.63 o
   5   4   8      181.45      193.53     18.27 o
   6   4   8       58.72       54.16     21.89 o
   7   4   8       61.01       26.10     21.97 o
   8   4   8       72.61       39.31     28.64 o
   9   4   8       41.76       -8.90     23.76 o
  10   4   8       96.28      145.02     29.60 o
  11   4   8       74.07       51.85     68.39 o
  -9   5   8      180.03      210.35     31.58 o
  -8   5   8      223.48      252.14     30.97 o
  -7   5   8        0.96      -12.52     17.80 o
  -6   5   8        0.81       12.61     19.25 o
  -5   5   8      194.61      194.39     24.44 o
  -4   5   8     1700.91     1610.56     79.16 o
  -3   5   8      871.58      853.97     75.74 o
  -2   5   8        6.96       -0.67     12.62 o
  -1   5   8        0.17        6.02     10.43 o
   0   5   8      146.16      151.99     13.96 o
   1   5   8      474.11      485.15     30.33 o
   2   5   8     1003.81      933.34     35.94 o
   3   5   8      902.28      836.29     28.48 o
   4   5   8      201.70      209.51     15.36 o
   5   5   8       15.46       43.86     14.92 o
   6   5   8      108.45       99.80     17.16 o
   7   5   8      221.61      245.21     29.24 o
   8   5   8      236.62      274.52     26.05 o
   9   5   8       78.52       73.87     25.27 o
  10   5   8        6.17        5.33     25.02 o
  11   5   8       21.10        7.53     38.44 o
  -8   6   8       80.87       80.10     26.00 o
  -7   6   8       10.39      -14.52     20.11 o
  -6   6   8        5.05       -2.76     19.04 o
  -5   6   8      266.84      259.96     27.02 o
  -4   6   8      965.58      915.95     46.00 o
  -3   6   8     1571.31     1453.17     61.27 o
  -2   6   8      167.25      181.11     26.96 o
  -1   6   8        8.82       24.48     14.94 o
   0   6   8       65.35       68.89     13.08 o
   1   6   8      712.96      680.20     32.75 o
   2   6   8     1033.46     1059.85     43.70 o
   3   6   8     1212.90     1113.13     49.20 o
   4   6   8       25.41       10.74     11.99 o
   5   6   8        1.60       19.82     17.55 o
   6   6   8      245.06      242.72     24.46 o
   7   6   8      621.16      601.60     33.47 o
   8   6   8      244.70      240.52     24.64 o
   9   6   8       90.93       66.66     31.80 o
  10   6   8        2.56        4.29     24.05 o
  11   6   8        6.25       22.78     37.57 o
  -8   7   8      122.76      119.06     28.18 o
  -7   7   8       82.57      158.22     28.46 o
  -6   7   8      171.51      200.88     31.03 o
  -5   7   8      145.17      151.01     24.59 o
  -4   7   8       95.05       87.20     20.97 o
  -3   7   8      255.57      263.18     29.18 o
  -2   7   8      238.09      225.75     23.01 o
  -1   7   8      152.73      158.58     19.23 o
   0   7   8      329.09      268.14     25.23 o
   1   7   8      693.98      706.01     35.10 o
   2   7   8       32.12       57.07     12.12 o
   3   7   8     1418.94     1357.47     52.43 o
   4   7   8       20.02        8.86     25.00 o
   5   7   8       36.75       37.81     18.42 o
   6   7   8       45.33       69.05     18.48 o
   7   7   8      415.30      378.21     38.37 o
   8   7   8      206.78      213.92     24.11 o
   9   7   8       69.58       48.10     20.62 o
  10   7   8        1.21       -3.51     23.40 o
  11   7   8        0.91      -21.77     61.25 o
  -7   8   8      264.35      364.76     55.66 o
  -6   8   8      338.06      372.68     51.81 o
  -5   8   8      163.91      184.39     27.28 o
  -4   8   8        2.68       40.30     18.13 o
  -3   8   8        1.90        6.81     17.05 o
  -2   8   8       71.07      107.86     20.12 o
  -1   8   8      521.42      526.95     38.82 o
   0   8   8      120.18      126.57     26.00 o
   1   8   8      299.85      281.73     23.56 o
   2   8   8        0.47       17.64     17.12 o
   3   8   8      348.22      394.02     31.07 o
   4   8   8       50.73       91.77     20.29 o
   5   8   8      254.27      214.70     27.18 o
   6   8   8      126.03      107.76     25.97 o
   7   8   8       86.83       85.71     26.27 o
   8   8   8       47.77       28.75     25.38 o
   9   8   8       96.32       43.53     27.00 o
  10   8   8       65.81      102.34     38.20 o
  11   8   8        5.62       35.55     49.83 o
  -6   9   8      346.02      397.80     61.39 o
  -5   9   8      102.52       74.29     25.57 o
  -4   9   8       16.00        6.23     19.56 o
  -3   9   8        1.83       -6.58     17.40 o
  -2   9   8       40.85        9.87     17.38 o
  -1   9   8     1085.27     1206.67     82.01 o
   0   9   8      649.46      626.79     43.21 o
   1   9   8        4.13       -4.87     19.38 o
   2   9   8       11.15        3.56     28.71 o
   3   9   8      114.74       79.51     28.31 o
   4   9   8      201.33      219.22     35.80 o
   5   9   8      423.36      493.41     88.67 o
   6   9   8      191.93      228.47     36.92 o
   7   9   8       12.08        5.62     24.99 o
   8   9   8        8.85      -15.62     29.60 o
   9   9   8       31.90       10.64     32.65 o
  10   9   8      164.79      266.99     60.18 o
  -6  10   8      196.71      126.97     70.18 o
  -5  10   8      153.52      149.18     32.38 o
  -4  10   8       30.79      105.59     26.60 o
  -3  10   8       69.95      112.10     33.66 o
  -2  10   8       94.59       61.54     30.47 o
  -1  10   8      385.83      397.68     32.46 o
   0  10   8      475.02      451.57     33.46 o
   1  10   8      132.60      115.79     30.67 o
   2  10   8        0.10       36.27     46.69 o
   3  10   8       50.22       41.69     47.83 o
   4  10   8      237.07      255.85     39.56 o
   5  10   8      379.54      391.48     44.45 o
   6  10   8      168.08      163.60     74.89 o
   7  10   8       13.93       52.90     33.44 o
   8  10   8        1.38      -20.44     31.84 o
   9  10   8        0.08      -21.56     35.84 o
  10  10   8       88.44       72.97     40.16 o
  -4  11   8      137.10       31.97     49.84 o
  -3  11   8      262.00      361.22     72.49 o
  -2  11   8      364.28      328.94     59.83 o
  -1  11   8      114.02      161.93     49.48 o
   0  11   8       69.72       22.75     40.28 o
   1  11   8       94.58       80.06     41.47 o
   2  11   8       64.62       48.12     66.04 o
   3  11   8       16.58      -36.98     49.83 o
   4  11   8      108.41      202.61     56.40 o
   5  11   8      114.90      146.93     38.81 o
   6  11   8      108.07      161.86     49.19 o
   7  11   8       10.21      -21.81     34.76 o
   8  11   8        8.52      -42.00     34.60 o
   9  11   8       25.69       16.43     45.19 o
  -3  12   8       96.62      108.66     32.06 o
  -2  12   8      225.56      174.74     51.98 o
  -1  12   8        0.11      -44.62     44.39 o
   0  12   8       25.82       36.64     44.54 o
   1  12   8      124.47      146.18     48.82 o
   2  12   8      493.25      473.36     59.76 o
   3  12   8       83.89      170.19     45.82 o
   4  12   8       32.31      -66.39     54.26 o
   5  12   8        6.86       10.71     55.26 o
   6  12   8       22.26       86.71     40.33 o
   7  12   8      122.88      159.27     42.74 o
   8  12   8       24.34       61.54     48.76 o
  -1  13   8       28.49       15.26     50.72 o
   0  13   8        0.08      -46.78     48.11 o
   1  13   8       60.71       -2.00     48.80 o
   2  13   8      356.61      372.29     61.53 o
   3  13   8      222.66      232.54     86.95 o
   4  13   8      123.46      158.69     52.10 o
   5  13   8        0.09       67.07     55.90 o
   6  13   8        1.30        8.28     62.97 o
   7  13   8       78.20       76.82     65.11 o
   2  14   8      103.35       82.29     54.91 o
   3  14   8       41.67       22.47     65.68 o
   4  14   8       27.54       34.98     52.18 o
  -4  -6   9        3.05        4.88     36.62 o
  -3  -6   9       58.76      -18.48     33.52 o
  -2  -6   9      351.37      330.24     46.43 o
  -1  -6   9      126.82       82.36     37.75 o
   0  -6   9      100.85      127.30     40.50 o
   1  -6   9       49.92       34.73     37.40 o
   2  -6   9        0.77       47.80     41.35 o
  -6  -5   9       76.06       15.27     20.61 o
  -5  -5   9       68.47       81.55     25.38 o
  -4  -5   9       10.46       -8.42     23.84 o
  -3  -5   9       11.96      -47.14     23.57 o
  -2  -5   9      275.52      221.63     74.53 o
  -1  -5   9      414.89      386.58     54.76 o
   0  -5   9      107.80       81.77     36.98 o
   1  -5   9        0.39       -4.85     32.76 o
   2  -5   9        1.04      -45.08     34.05 o
   3  -5   9       40.51       28.07     39.82 o
   4  -5   9      377.40      357.92     63.25 o
  -7  -4   9       68.38       45.20     17.49 o
  -6  -4   9      233.76      245.34     24.45 o
  -5  -4   9      116.29      144.42     30.41 o
  -4  -4   9       82.74       45.33     22.55 o
  -3  -4   9       26.40        9.20     22.82 o
  -2  -4   9       60.72       40.02     23.87 o
  -1  -4   9      135.41      144.83     27.48 o
   0  -4   9      511.65      567.16    153.63 o
   1  -4   9       74.67       80.71     33.85 o
   2  -4   9        5.38       31.82     33.91 o
   3  -4   9       89.42       71.00     39.19 o
   4  -4   9      207.37      200.45     44.18 o
   5  -4   9      333.92      292.22     49.77 o
  -8  -3   9       83.67       90.06     17.23 o
  -7  -3   9        2.21      -13.01     14.38 o
  -6  -3   9       41.40       23.69     15.02 o
  -5  -3   9      429.70      450.77     53.26 o
  -4  -3   9      563.78      515.57     40.17 o
  -3  -3   9      290.24      254.51     26.86 o
  -2  -3   9       31.86        5.89     20.13 o
  -1  -3   9       20.46       19.02     21.11 o
   0  -3   9      184.30      137.81     32.04 o
   1  -3   9      529.28      477.63     47.41 o
   2  -3   9      407.76      401.94     45.88 o
   3  -3   9      183.70      104.11     37.69 o
   4  -3   9       53.42       35.86     35.46 o
   5  -3   9      139.21      174.49     40.93 o
   6  -3   9       78.12       17.89     35.41 o
  -8  -2   9      110.42      114.87     15.24 o
  -7  -2   9        6.34       40.12     23.11 o
  -6  -2   9        2.03       17.13     26.13 o
  -5  -2   9      238.13      191.79     22.51 o
  -4  -2   9      407.54      400.39     26.10 o
  -3  -2   9      632.36      617.57     88.17 o
  -2  -2   9       79.61       18.44     19.15 o
  -1  -2   9      188.14      159.98     20.31 o
   0  -2   9       27.42       39.07     18.12 o
   1  -2   9      412.27      420.48     29.21 o
   2  -2   9     1009.65     1052.99     55.73 o
   3  -2   9      336.48      395.38     36.11 o
   4  -2   9        1.24      -11.84     25.10 o
   5  -2   9       29.30       23.33     33.21 o
   6  -2   9      170.17      192.67     43.26 o
   7  -2   9      115.91       99.28     39.60 o
  -9  -1   9      104.53      108.77     28.37 o
  -8  -1   9       89.00       87.61     14.82 o
  -7  -1   9       35.28       11.57     38.98 o
  -6  -1   9        0.25       17.42     37.27 o
  -5  -1   9      194.93      132.79     49.55 o
  -2  -1   9       26.87        5.28     13.36 o
  -1  -1   9      313.76      272.19     20.70 o
   0  -1   9       33.68       29.45     16.10 o
   1  -1   9      681.52      681.00     34.60 o
   2  -1   9      336.39      371.03     26.93 o
   3  -1   9      470.06      560.88     39.18 o
   4  -1   9        4.02      -11.00     36.68 o
   5  -1   9        1.25      -23.21     28.52 o
   6  -1   9       77.23       94.09     38.62 o
   7  -1   9      606.66      684.70     97.74 o
   8  -1   9      257.46      191.82     71.53 o
  -9   0   9       15.24      -13.40     13.05 o
  -8   0   9       22.80       -4.96     11.01 o
  -7   0   9      275.77      406.93     71.82 o
  -6   0   9       97.33      140.07     45.83 o
  -5   0   9        1.79      -19.70     30.56 o
  -4   0   9      147.25      164.34     47.26 o
  -1   0   9      660.18      579.51     26.81 o
   0   0   9        3.45       22.20     13.65 o
   1   0   9      548.44      551.53     29.24 o
   2   0   9      458.96      473.71     37.50 o
   3   0   9      202.07      238.05     23.24 o
   4   0   9       85.80      118.42     24.58 o
   5   0   9      168.51      209.89     29.82 o
   6   0   9       33.80       50.73     61.83 o
   7   0   9      141.55      213.62     54.83 o
   8   0   9      418.82      294.53     73.25 o
   9   0   9      128.99      110.75     40.66 o
  -9   1   9       12.17        5.32     13.80 o
  -8   1   9       14.89        7.61     12.07 o
  -7   1   9      371.61      405.08     67.82 o
  -6   1   9      570.24      629.82     84.10 o
  -5   1   9      341.65      350.68     59.83 o
  -4   1   9        9.65       28.76     27.91 o
  -3   1   9       10.01       -5.57     30.13 o
  -1   1   9     1354.03     1240.06     49.75 o
   0   1   9      249.51      248.59     17.87 o
   1   1   9        3.15        1.19     13.92 o
   2   1   9      131.54      136.45     17.71 o
   3   1   9      267.69      263.79     23.76 o
   4   1   9      502.26      569.66     37.49 o
   5   1   9      380.13      416.06     34.84 o
   6   1   9      266.03      265.99     38.72 o
   7   1   9       17.40       29.92     54.90 o
   8   1   9       12.14      -17.56     32.43 o
   9   1   9      115.71      146.14     41.53 o
  -9   2   9        1.89       -3.93     15.27 o
  -8   2   9       95.78      106.19     15.75 o
  -7   2   9      314.12      359.35     30.10 o
  -6   2   9      442.53      438.49     68.39 o
  -5   2   9      435.09      439.32     92.02 o
  -4   2   9       53.61       71.65     23.43 o
  -3   2   9       60.62       93.95     34.27 o
  -2   2   9      411.29      544.43     77.67 o
   0   2   9      644.12      579.75     25.50 o
   1   2   9       10.72       25.91     13.12 o
   2   2   9       42.98       31.66     15.19 o
   3   2   9       37.04       42.93     16.82 o
   4   2   9      282.90      300.86     24.20 o
   5   2   9      896.56     1049.46     65.96 o
   6   2   9      359.60      356.69     40.45 o
   7   2   9       11.54       -1.42     29.43 o
   8   2   9        0.87       -6.65     54.40 o
   9   2   9       46.01       53.52     36.47 o
  10   2   9       97.79      118.36     42.70 o
  -9   3   9       47.40       55.99     19.01 o
  -8   3   9      128.60      143.26     22.10 o
  -7   3   9       83.56       97.08     18.31 o
  -6   3   9      377.91      383.02     51.58 o
  -5   3   9       58.50       66.17     34.48 o
  -4   3   9       71.53       89.94     25.28 o
  -3   3   9      143.22      176.00     27.95 o
  -2   3   9      407.03      371.66     55.97 o
  -1   3   9      326.34      319.65     21.13 o
   0   3   9      928.81      905.13     34.06 o
   1   3   9      281.00      263.71     17.86 o
   2   3   9        0.42      -26.12     13.06 o
   3   3   9      263.87      285.40     22.61 o
   4   3   9       75.62       98.65     18.15 o
   5   3   9      177.21      250.79     32.42 o
   6   3   9      393.92      427.84     41.94 o
   7   3   9        1.79      -17.21     26.89 o
   8   3   9        0.87      -46.09     57.26 o
   9   3   9       41.57      -32.84     37.27 o
  10   3   9      142.56      181.62     52.97 o
  -9   4   9      233.06      324.84     36.39 o
  -8   4   9      111.93       80.55     23.58 o
  -7   4   9       23.70      -17.79     17.23 o
  -6   4   9      143.47      137.68     32.92 o
  -5   4   9      101.00      108.50     18.57 o
  -4   4   9      361.48      396.55     41.97 o
  -3   4   9      204.53      278.75     33.98 o
  -2   4   9      415.01      364.61     19.89 o
  -1   4   9        8.51        8.63      8.92 o
   0   4   9      431.32      388.79     21.52 o
   1   4   9      625.67      640.14     29.46 o
   2   4   9      749.97      828.20     38.93 o
   3   4   9      312.53      337.36     41.06 o
   4   4   9      315.42      338.30     37.14 o
   5   4   9      367.22      443.42     35.66 o
   6   4   9       48.11       25.06     23.42 o
   7   4   9       98.02       73.68     40.84 o
   8   4   9       32.97       42.83     38.12 o
   9   4   9      111.18       30.13     42.26 o
  10   4   9       44.25       60.15     34.86 o
  -8   5   9       51.92       60.59     22.13 o
  -7   5   9        0.96      -20.34     18.37 o
  -6   5   9        6.60        1.70     18.75 o
  -5   5   9       42.84       43.97     17.76 o
  -4   5   9     1285.21     1253.17     96.20 o
  -3   5   9      858.27      816.65     49.79 o
  -2   5   9      235.33      239.19     17.67 o
  -1   5   9        3.29        8.14     11.43 o
   0   5   9      121.11      156.27     14.91 o
   1   5   9      419.34      381.54     20.94 o
   2   5   9     1500.98     1391.08     72.67 o
   3   5   9      759.39      718.35     86.68 o
   4   5   9        0.55      -14.49     16.59 o
   5   5   9      113.71      141.84     34.13 o
   6   5   9      135.74      144.25     28.68 o
   7   5   9      278.24      215.56     33.55 o
   8   5   9      210.40      182.47     33.06 o
   9   5   9       96.60       72.17     31.71 o
  10   5   9        9.87       11.36     31.46 o
  -8   6   9       91.53      111.03     27.56 o
  -7   6   9       20.70      -16.07     24.30 o
  -6   6   9       27.45       41.89     21.89 o
  -5   6   9       11.43       10.34     18.40 o
  -4   6   9      357.82      381.10     28.44 o
  -3   6   9     1011.89      911.69     43.60 o
  -2   6   9      251.55      268.39     33.76 o
  -1   6   9       13.94       19.15     12.55 o
   0   6   9       14.56       13.42     12.27 o
   1   6   9      350.00      303.20     23.10 o
   2   6   9      613.90      635.75     59.72 o
   3   6   9      714.68      658.05     46.58 o
   4   6   9       87.94       63.43     20.27 o
   5   6   9       28.54      -20.11     18.73 o
   6   6   9       27.83       18.99     21.17 o
   7   6   9      226.44      250.97     33.41 o
   8   6   9      350.15      391.36     47.11 o
   9   6   9       79.20       51.02     68.32 o
  10   6   9        4.63       33.96     31.56 o
  -7   7   9      124.02      131.44     37.12 o
  -6   7   9      244.95      325.35     56.21 o
  -5   7   9       63.58       67.86     22.72 o
  -4   7   9       69.81      119.12     32.74 o
  -3   7   9       83.80      101.71     19.47 o
  -2   7   9       96.79       77.18     18.06 o
  -1   7   9       96.44      120.82     16.89 o
   0   7   9      242.17      252.90     24.28 o
   1   7   9      130.06      168.19     17.09 o
   2   7   9       52.21       67.69     19.31 o
   3   7   9       61.71       76.59     18.97 o
   4   7   9      190.08      126.26     21.53 o
   5   7   9       35.78       15.85     22.28 o
   6   7   9       28.08       76.55     28.44 o
   7   7   9      277.72      284.01     29.42 o
   8   7   9      196.36      178.15     27.07 o
   9   7   9       84.83       74.03     25.55 o
  10   7   9        2.22      -30.04     28.84 o
  -7   8   9      206.34      262.45     34.21 o
  -6   8   9      269.99      296.29     54.87 o
  -5   8   9      193.05      176.34     29.37 o
  -4   8   9       18.57        8.90     18.36 o
  -3   8   9       19.43        0.34     17.21 o
  -2   8   9      317.24      414.49     48.78 o
  -1   8   9      108.25      147.25     28.79 o
   0   8   9      424.57      469.65     36.55 o
   1   8   9      286.37      281.94     36.38 o
   2   8   9       18.31       15.28     19.56 o
   3   8   9        7.06       58.89     26.35 o
   4   8   9      249.03      220.90     32.64 o
   5   8   9      152.45       90.95     41.55 o
   6   8   9       60.23      102.81     32.72 o
   7   8   9       75.41      104.72     32.94 o
   8   8   9       26.79       95.70     34.08 o
   9   8   9       94.82      104.08     36.55 o
  10   8   9       80.95       97.09     51.83 o
  -6   9   9      263.74      321.65     61.61 o
  -5   9   9      413.73      336.16     42.55 o
  -4   9   9       10.10       16.74     20.07 o
  -3   9   9       12.63       -4.39     17.93 o
  -2   9   9      133.36       78.60     20.51 o
  -1   9   9      723.08      690.96     60.10 o
   0   9   9      646.13      647.01     44.54 o
   1   9   9       58.74       23.74     57.11 o
   2   9   9        2.76       16.49     28.57 o
   3   9   9        7.15       13.35     27.56 o
   4   9   9      586.58      518.45     64.54 o
   5   9   9      304.07      332.11     54.26 o
   6   9   9      215.62      214.60     48.26 o
   7   9   9       12.39       16.80     31.84 o
   8   9   9       20.74        0.91     32.55 o
   9   9   9        4.51      -40.41     41.55 o
  10   9   9       90.63       79.24     48.69 o
  -5  10   9      167.68      143.63     31.14 o
  -4  10   9      124.60      145.69     29.29 o
  -3  10   9      122.08      124.87     34.24 o
  -2  10   9       55.41       18.59     29.94 o
  -1  10   9       92.31       94.55     20.65 o
   0  10   9      639.92      643.74     46.11 o
   1  10   9       88.32       60.83     33.52 o
   2  10   9        0.17      -31.13     44.12 o
   3  10   9        1.58       25.13     44.55 o
   4  10   9      208.09      232.45     53.83 o
   5  10   9      260.27      243.87     54.69 o
   6  10   9      145.02       18.85     43.98 o
   7  10   9       36.39       98.38     47.98 o
   8  10   9        0.46      -55.97     44.12 o
   9  10   9        0.28        1.14     44.98 o
  -4  11   9       37.34       71.87     37.03 o
  -3  11   9       95.87      102.02     27.95 o
  -2  11   9      268.34      366.75     69.99 o
  -1  11   9       36.87        2.50     40.82 o
   0  11   9       98.39      165.24     64.40 o
   1  11   9      136.78      188.74     43.91 o
   2  11   9      108.31       79.24     56.83 o
   3  11   9      100.62      139.93     53.83 o
   4  11   9       27.56       60.25     50.97 o
   5  11   9       73.19      128.08     53.26 o
   6  11   9       30.78       22.85     47.12 o
   7  11   9       39.08       26.13     46.69 o
   8  11   9       19.00      -34.13     46.98 o
   9  11   9       28.37       21.13     50.26 o
  -3  12   9      107.92      131.13     53.19 o
  -2  12   9       60.47      -10.62     97.88 o
  -1  12   9        9.66        0.46     44.47 o
   0  12   9        0.12      -32.69     43.00 o
   1  12   9       76.34      117.07     46.94 o
   2  12   9      342.29      423.07    121.29 o
   3  12   9      323.63      307.13     74.53 o
   4  12   9       51.41       32.55     57.83 o
   5  12   9        0.69       26.99     52.40 o
   6  12   9        4.85      -21.56     52.83 o
   7  12   9       72.58      -34.70     51.26 o
   8  12   9       64.41       91.81     56.68 o
  -1  13   9       33.71       27.42     89.45 o
   0  13   9       10.51      -20.72     48.66 o
   1  13   9       22.86       40.78     49.70 o
   2  13   9      163.16      204.36     54.51 o
   3  13   9      163.43      190.02     55.33 o
   4  13   9       60.97      102.69     48.91 o
   5  13   9        1.76       64.54     67.39 o
   6  13   9        1.17       10.99     61.40 o
  -4  -5  10       22.91       59.09     33.34 o
  -3  -5  10        3.35      -38.48     30.94 o
  -2  -5  10      197.06      165.13     37.98 o
  -1  -5  10      383.16      422.85     53.97 o
   0  -5  10       72.52       65.71     48.97 o
   1  -5  10      153.48      116.91     41.64 o
   2  -5  10       16.17       21.93     39.55 o
  -6  -4  10       39.73       59.33     22.83 o
  -5  -4  10       74.30       57.48     23.96 o
  -4  -4  10      350.52      355.80     39.14 o
  -3  -4  10       40.01       52.26     24.92 o
  -2  -4  10       80.10       44.28     25.85 o
  -1  -4  10      281.61      292.79     41.82 o
   0  -4  10      189.08      157.87     38.18 o
   1  -4  10      178.34      133.07     38.06 o
   2  -4  10       29.35      -15.37     32.99 o
   3  -4  10       23.51      -10.20     35.69 o
   4  -4  10      218.27      167.94     59.54 o
  -7  -3  10        6.58       -2.01     17.36 o
  -6  -3  10       22.01      -21.34     16.14 o
  -5  -3  10       82.56       78.06     21.13 o
  -4  -3  10      425.96      392.35     39.66 o
  -3  -3  10      327.29      279.62     33.09 o
  -2  -3  10       79.64       46.64     22.99 o
  -1  -3  10        0.31        5.14     22.08 o
   0  -3  10       72.01       46.72     24.72 o
   1  -3  10      356.24      354.26     43.87 o
   2  -3  10      278.52      302.56     43.36 o
   3  -3  10       71.36       35.64     36.76 o
   4  -3  10       23.93        8.53     36.53 o
   5  -3  10      188.04      109.67     40.46 o
  -5  -2  10       84.23      -27.41     27.13 o
  -4  -2  10      347.36      346.35     27.14 o
  -3  -2  10      390.36      385.29     29.59 o
  -2  -2  10       34.83       27.49     33.33 o
  -1  -2  10        0.18      -18.64     19.88 o
   0  -2  10        0.52       -3.29     17.89 o
   1  -2  10      202.40      204.43     24.26 o
   2  -2  10      427.92      476.29     38.75 o
   3  -2  10      322.90      370.47     36.45 o
   4  -2  10       46.02       -7.46     32.50 o
   5  -2  10        2.60       18.53     84.46 o
   6  -2  10      112.29      175.94     57.97 o
  -8  -1  10      160.15      169.06     60.54 o
  -7  -1  10       60.79      105.37     52.97 o
  -6  -1  10       32.44       -1.71     41.55 o
  -2  -1  10       62.31       46.61     14.99 o
  -1  -1  10       15.28       19.28     15.96 o
   0  -1  10      228.31      225.88     21.75 o
   1  -1  10       55.38       43.76     18.03 o
   2  -1  10      423.40      438.96     30.47 o
   3  -1  10      504.32      480.49     38.14 o
   4  -1  10       27.43       21.17     26.23 o
   5  -1  10        0.44       39.89     32.63 o
   6  -1  10       87.29      103.05     36.74 o
   7  -1  10      101.27       96.75     39.55 o
  -8   0  10       62.81       98.23     52.12 o
  -7   0  10      285.18      408.93     77.10 o
  -6   0  10      261.28      306.98     66.11 o
  -5   0  10       43.38       71.25     44.12 o
  -2   0  10      219.08      196.33     30.98 o
  -1   0  10       46.75       41.74     14.96 o
   0   0  10      662.38      583.91     29.59 o
   1   0  10      122.74      119.65     18.53 o
   2   0  10      161.78      148.28     20.47 o
   3   0  10      316.38      336.73     31.55 o
   4   0  10      211.68      248.13     30.82 o
   5   0  10       25.80      -10.72     29.50 o
   6   0  10        1.11       21.23     32.62 o
   7   0  10      117.92      103.65     39.07 o
   8   0  10       96.18      108.55     42.06 o
  -8   1  10        9.47       24.27     41.69 o
  -7   1  10      280.73      319.26     63.68 o
  -6   1  10      501.47      552.43     81.67 o
  -5   1  10      117.38      156.06     47.98 o
  -4   1  10       82.93      146.35     45.83 o
  -3   1  10        8.72       29.70     36.41 o
  -1   1  10      799.62      673.95     28.95 o
   0   1  10      452.51      477.66     25.03 o
   1   1  10        7.96       -5.36     14.44 o
   2   1  10       68.55      103.92     17.89 o
   3   1  10       24.05       51.53     18.43 o
   4   1  10      245.67      279.22     36.43 o
   5   1  10      296.94      347.73     33.62 o
   6   1  10       88.90       72.88     34.12 o
   7   1  10        0.66      -33.21     33.04 o
   8   1  10       29.04       48.90     35.63 o
  -8   2  10       20.64       23.95     15.66 o
  -7   2  10      103.67      122.98     46.69 o
  -6   2  10      253.92      313.69     60.25 o
  -5   2  10      100.36      103.09     37.69 o
  -4   2  10       72.66       67.26     25.87 o
  -3   2  10        3.89        7.57     30.98 o
  -2   2  10      190.99      163.34     44.26 o
  -1   2  10     1150.86     1066.35     53.62 o
   0   2  10     1338.21     1403.85     49.70 o
   1   2  10       23.72       28.65     16.69 o
   2   2  10       34.07      -14.32     15.19 o
   3   2  10        1.28       -1.18     17.09 o
   4   2  10      201.80      196.77     26.53 o
   5   2  10      428.10      503.65     37.61 o
   6   2  10      343.40      331.97     49.83 o
   7   2  10       43.26       33.39     31.85 o
   8   2  10       13.74      -32.70     33.65 o
   9   2  10       43.65       56.75     38.53 o
  -8   3  10       41.02       60.23     18.78 o
  -7   3  10       37.00       22.44     18.33 o
  -6   3  10      125.45      131.22     41.98 o
  -5   3  10       81.82       92.13     31.63 o
  -4   3  10      281.44      354.03     40.23 o
  -3   3  10       44.99       39.41     29.56 o
  -2   3  10      170.57      209.89     46.26 o
  -1   3  10      275.83      255.56     15.99 o
   0   3  10      375.21      417.96     24.36 o
   1   3  10      459.85      443.67     23.86 o
   2   3  10      122.60      127.93     17.44 o
   3   3  10      342.85      338.87     23.86 o
   4   3  10       74.38       95.44     23.30 o
   5   3  10      328.05      398.73     48.58 o
   6   3  10      291.87      306.07     68.75 o
   7   3  10      250.78      298.04     77.25 o
   8   3  10        0.12      -62.83     31.42 o
   9   3  10       29.61       77.50     37.68 o
  -8   4  10       78.18       58.56     21.72 o
  -7   4  10       14.71       29.59     20.13 o
  -6   4  10       13.66       -6.10     17.58 o
  -5   4  10      219.82      261.21     36.34 o
  -4   4  10      321.06      365.06     40.50 o
  -3   4  10      596.89      683.38     54.82 o
  -2   4  10      200.81      201.11     22.52 o
  -1   4  10       30.48       40.42     16.12 o
   0   4  10       36.79       42.31     13.88 o
   1   4  10      364.32      359.45     35.65 o
   2   4  10      185.36      167.04     18.04 o
   3   4  10      544.54      618.72     36.20 o
   4   4  10      488.40      540.70     30.12 o
   5   4  10       70.73       77.92     23.94 o
   6   4  10       90.26      127.30     41.19 o
   7   4  10      206.34      241.46     47.83 o
   8   4  10       18.40       -4.57     36.98 o
   9   4  10       87.51       94.24     47.26 o
  10   4  10       21.92       39.17     40.26 o
  -8   5  10       91.26      120.94     36.25 o
  -7   5  10       14.36       18.10     18.83 o
  -6   5  10       24.33       13.62     22.40 o
  -5   5  10      305.49      261.73     32.65 o
  -4   5  10      114.28      130.61     19.12 o
  -3   5  10      773.98      769.17     36.98 o
  -2   5  10      222.38      216.77     19.23 o
  -1   5  10        1.09        7.71     11.35 o
   0   5  10       70.03       56.34     11.94 o
   1   5  10      382.60      359.73     21.27 o
   2   5  10      985.91      974.85     66.62 o
   3   5  10      244.92      267.71     24.29 o
   4   5  10       25.16       75.41     40.84 o
   5   5  10        4.38       -8.75     24.29 o
   6   5  10       26.47        0.57     35.27 o
   7   5  10      232.28      301.84     52.97 o
   8   5  10       40.55       21.58     30.05 o
   9   5  10       87.81      104.95     55.90 o
  10   5  10        8.54        2.34     49.19 o
  -7   6  10       87.03       94.55     31.43 o
  -6   6  10        6.69        0.13     24.05 o
  -5   6  10      102.22      117.29     21.88 o
  -4   6  10       29.67       19.79     17.18 o
  -3   6  10      472.00      492.91     30.50 o
  -2   6  10      120.72      108.58     15.43 o
  -1   6  10       51.26       43.71     13.55 o
   0   6  10        1.93        8.52     12.62 o
   1   6  10       29.64       30.39     14.14 o
   2   6  10      323.32      307.69     21.07 o
   3   6  10      842.13      884.53     84.87 o
   4   6  10       20.32      -11.99     19.35 o
   5   6  10        5.38       -4.18     23.67 o
   6   6  10        1.08       -1.73     25.96 o
   7   6  10      159.83      189.53     33.54 o
   8   6  10      282.37      233.31     72.32 o
   9   6  10       64.72       87.86     33.35 o
  10   6  10       15.68       46.37     33.68 o
  -7   7  10      125.68      145.66     29.22 o
  -6   7  10      206.34      261.11     45.32 o
  -5   7  10      189.85      217.03     39.88 o
  -4   7  10        0.26       -7.59     17.44 o
  -3   7  10      165.58      175.19     22.53 o
  -2   7  10      175.65      184.14     21.15 o
  -1   7  10      155.95      154.61     22.25 o
   0   7  10      381.21      365.92     24.63 o
   1   7  10      366.31      366.40     27.34 o
   2   7  10       90.14       82.54     19.70 o
   3   7  10       59.58       63.56     16.35 o
   4   7  10      100.52       85.68     25.81 o
   5   7  10       35.40       16.08     20.67 o
   6   7  10       41.20       40.16     26.51 o
   7   7  10       32.25       29.36     27.14 o
   8   7  10      195.22      252.99     36.37 o
   9   7  10       85.08       78.31     31.79 o
  10   7  10       28.49       20.25     33.09 o
  -6   8  10      301.52      377.46     58.82 o
  -5   8  10      280.31      300.51     62.35 o
  -4   8  10        0.80        2.68     26.67 o
  -3   8  10        6.41       -1.30     17.87 o
  -2   8  10      248.73      289.22     26.52 o
  -1   8  10      289.86      351.18     32.83 o
   0   8  10      516.12      601.44     51.01 o
   1   8  10      242.43      232.06     25.60 o
   2   8  10      217.41      170.24     78.67 o
   3   8  10        0.84       -0.11     29.27 o
   4   8  10      199.80      203.32     32.49 o
   5   8  10      212.30      107.94     42.26 o
   6   8  10      114.27       99.52     42.26 o
   7   8  10        2.23      -18.42     40.41 o
   8   8  10        6.52       30.86     26.28 o
   9   8  10       21.11        3.00     44.55 o
  10   8  10       19.84        9.14     49.69 o
  -6   9  10      197.82       67.96     48.76 o
  -5   9  10      261.03      312.04     33.92 o
  -4   9  10       83.28       64.44     28.29 o
  -3   9  10        2.99        1.57     18.22 o
  -2   9  10      132.14      153.89     23.48 o
  -1   9  10      390.88      477.71     47.16 o
   0   9  10      302.11      289.04     39.37 o
   1   9  10      115.10      195.71     44.48 o
   2   9  10        1.14       11.03     27.73 o
   3   9  10       43.13       17.54     29.08 o
   4   9  10      242.09      224.46     49.40 o
   5   9  10      326.55      295.28     52.54 o
   6   9  10      319.01      324.12     55.11 o
   7   9  10       19.06       33.27     45.55 o
   8   9  10        0.18      -47.98     43.26 o
   9   9  10        2.21       45.69     48.26 o
  -5  10  10        5.06      -40.34     35.89 o
  -4  10  10      158.27      202.18     29.71 o
  -3  10  10       40.89       48.06     22.11 o
  -2  10  10       49.68       48.68     20.79 o
  -1  10  10      217.64      184.53     32.80 o
   0  10  10      155.51      183.65     32.78 o
   1  10  10      142.07       68.38     33.27 o
   2  10  10       32.42       26.25     35.55 o
   3  10  10       37.66      -14.42     42.12 o
   4  10  10      158.23      135.36     49.55 o
   5  10  10      181.89      206.04     53.12 o
   6  10  10      140.47      141.07     49.55 o
   7  10  10       33.40       60.25     46.55 o
   8  10  10       23.05        3.86     46.12 o
   9  10  10        0.45       52.97     50.12 o
  -4  11  10       78.36        0.80     47.15 o
  -3  11  10       96.62      175.16     40.95 o
  -2  11  10       80.09       58.01     43.41 o
  -1  11  10        2.53       -6.94     40.35 o
   0  11  10       23.80       -2.47     39.67 o
   1  11  10       96.83      169.85     43.60 o
   2  11  10      259.05      233.74     59.25 o
   3  11  10       74.40       90.95     53.26 o
   4  11  10       79.51      148.49     54.83 o
   5  11  10       64.61       91.52     51.69 o
   6  11  10       30.45       53.69     49.40 o
   7  11  10       36.76       36.41     48.26 o
   8  11  10       37.22       58.83     50.40 o
  -2  12  10      117.46       88.50     48.93 o
  -1  12  10        2.51      -25.17     65.89 o
   0  12  10        7.32      -17.57     43.76 o
   1  12  10       12.87       14.20     42.66 o
   2  12  10      149.42      203.84     48.86 o
   3  12  10      277.54      197.75     64.97 o
   4  12  10       80.75       27.27     54.40 o
   5  12  10        2.52       20.70     51.97 o
   6  12  10        0.55       64.11     55.26 o
   7  12  10        8.95       24.84     53.54 o
   0  13  10        2.72        7.32     50.27 o
   1  13  10       24.39      -14.66     47.44 o
   2  13  10       65.06      133.32     51.62 o
   3  13  10      148.63      271.20     53.75 o
   4  13  10       24.07      -40.41     64.11 o
   5  13  10        0.14      -29.13     59.25 o
   6  13  10        2.92       71.39     57.54 o
  -3  -4  11       84.69      107.62     55.27 o
  -2  -4  11       18.27       74.53     34.30 o
  -1  -4  11       92.57      118.76     38.31 o
   0  -4  11      110.43       85.36     37.79 o
   1  -4  11       90.72       29.87     37.07 o
  -5  -3  11       25.00       53.42     36.20 o
  -4  -3  11      113.21       64.13     26.96 o
  -3  -3  11      295.03      216.66     30.40 o
  -2  -3  11       29.86       25.42     24.49 o
  -1  -3  11       17.83       27.77     24.96 o
   0  -3  11       25.30       -5.45     31.72 o
   1  -3  11       97.35       79.11     35.88 o
   2  -3  11      240.11      239.09     47.12 o
   3  -3  11        8.18      -23.71     35.69 o
  -4  -2  11      188.24      186.15     29.55 o
  -3  -2  11      356.07      355.98     30.56 o
  -2  -2  11      120.43      138.46     43.61 o
  -1  -2  11       15.55      -11.67     20.69 o
   0  -2  11        0.41       22.99     22.83 o
   1  -2  11      105.55       61.95     26.48 o
   2  -2  11      336.26      391.19     38.11 o
   3  -2  11      201.28      225.16     34.36 o
   4  -2  11        0.23      -46.07     33.51 o
   5  -2  11        0.55       46.04     37.87 o
  -2  -1  11      227.43      198.23     20.40 o
  -1  -1  11       45.36       23.34     17.21 o
   0  -1  11       13.86      -24.60     17.29 o
   1  -1  11      123.65       99.48     20.90 o
   2  -1  11      196.28      194.55     28.96 o
   3  -1  11      244.83      313.04     33.85 o
   4  -1  11      140.31      139.27     47.33 o
   5  -1  11        2.72       21.91     35.09 o
   6  -1  11        8.82       -1.64     51.69 o
  -7   0  11      221.99      271.72     69.82 o
  -6   0  11      349.12      299.56     70.96 o
  -2   0  11      165.18      127.38     29.56 o
  -1   0  11       61.29       59.33     16.55 o
   0   0  11      331.41      261.39     22.33 o
   1   0  11       29.16       21.32     17.42 o
   2   0  11       42.01       74.85     19.66 o
   3   0  11      153.15      126.33     26.43 o
   4   0  11      269.49      232.15     31.82 o
   5   0  11       27.09      -18.12     32.28 o
   6   0  11       65.12       48.18     71.39 o
   7   0  11       52.00       19.36     90.45 o
  -7   1  11       82.68       61.97     47.40 o
  -6   1  11      241.11      330.83     69.54 o
  -5   1  11      131.68      145.78     51.40 o
  -4   1  11        3.79      -35.70     35.27 o
  -1   1  11      193.74      207.59     16.95 o
   0   1  11      525.95      539.00     27.75 o
   1   1  11      272.36      289.43     22.08 o
   2   1  11        1.62       -3.22     17.01 o
   3   1  11        1.96       17.30     33.55 o
   4   1  11      467.88      550.41     39.51 o
   5   1  11      275.89      352.94     58.54 o
   6   1  11       49.15       39.65     34.51 o
   7   1  11       30.55      -13.71     65.54 o
  -7   2  11       43.03      121.94     48.26 o
  -6   2  11      266.27      310.12     64.25 o
  -5   2  11       91.26      135.64     47.26 o
  -4   2  11        1.63       -1.00     33.27 o
  -3   2  11        5.91      -12.14     35.12 o
  -1   2  11      605.31      568.82     25.21 o
   0   2  11      778.84      826.05     34.09 o
   1   2  11      242.82      284.52     21.02 o
   2   2  11       55.44      106.54     27.95 o
   3   2  11       13.28       34.22     18.26 o
   4   2  11      114.48       98.03     25.23 o
   5   2  11      441.92      510.71     54.09 o
   6   2  11      392.03      437.51     46.44 o
   7   2  11       15.73      -30.55     30.05 o
   8   2  11        5.21      -37.33     37.48 o
  -7   3  11       13.78       16.56     37.69 o
  -6   3  11       49.80       24.13     35.84 o
  -5   3  11      121.63      168.20     46.98 o
  -4   3  11      146.92      170.61     32.61 o
  -3   3  11      206.41      196.47     50.12 o
  -2   3  11       36.98       32.84     34.55 o
  -1   3  11       41.54       48.01     12.67 o
   0   3  11      605.15      617.02     28.18 o
   1   3  11      199.89      228.53     18.97 o
   2   3  11       74.47       52.93     16.59 o
   3   3  11      102.67      124.95     19.62 o
   4   3  11       95.13       96.42     24.67 o
   5   3  11      107.60       97.01     25.46 o
   6   3  11      111.80      133.49     48.69 o
   7   3  11      174.70      149.92     36.81 o
   8   3  11       17.16      -50.03     33.80 o
  -7   4  11       22.44       10.11     20.65 o
  -6   4  11        7.77       -0.29     30.70 o
  -5   4  11       25.40       31.87     25.91 o
  -4   4  11      266.95      304.68     39.30 o
  -3   4  11      472.28      540.53     66.54 o
  -2   4  11      206.55      183.47     22.85 o
  -1   4  11        3.74        7.42     12.22 o
   0   4  11       12.74       16.00     18.63 o
   1   4  11      108.18      107.26     15.67 o
   2   4  11      173.45      172.49     25.14 o
   3   4  11      162.44      208.63     21.11 o
   4   4  11       96.41      131.57     24.44 o
   5   4  11       12.56        0.67     23.38 o
   6   4  11        7.78      -23.48     28.91 o
   7   4  11       58.65      108.88     37.02 o
   8   4  11      106.81      151.35     48.12 o
   9   4  11        5.79      -54.11     42.98 o
  -7   5  11       31.96       18.64     20.49 o
  -6   5  11        1.58        6.93     18.71 o
  -5   5  11       50.20       71.77     22.02 o
  -4   5  11      191.53      177.29     20.30 o
  -3   5  11      505.50      476.16     38.82 o
  -2   5  11      262.59      235.03     17.73 o
  -1   5  11       22.60       35.68     11.18 o
   0   5  11      100.88       69.59     13.67 o
   1   5  11       91.49       97.87     15.31 o
   2   5  11      308.49      342.70     26.19 o
   3   5  11      182.58      205.93     23.48 o
   4   5  11      250.48      269.02     36.62 o
   5   5  11       11.25       12.10     25.64 o
   6   5  11       39.56       23.84     36.98 o
   7   5  11       69.92       24.99     42.98 o
   8   5  11      176.49      247.88     41.74 o
   9   5  11       32.94       67.80     36.26 o
  -7   6  11       53.00       43.40     24.09 o
  -6   6  11       14.55        6.35     25.58 o
  -5   6  11      129.35      120.98     31.53 o
  -4   6  11      303.37      335.51     43.68 o
  -3   6  11       91.73       93.89     22.02 o
  -2   6  11      296.05      289.59     21.02 o
  -1   6  11      352.29      386.48     40.60 o
   0   6  11        0.33       -7.78     13.03 o
   1   6  11       60.82       66.65     14.99 o
   2   6  11      410.30      359.55     23.43 o
   3   6  11      233.61      230.85     21.07 o
   4   6  11      180.14      196.90     25.50 o
   5   6  11        0.48       -9.49     21.72 o
   6   6  11        1.99      -31.33     26.04 o
   7   6  11      164.39      194.53     35.87 o
   8   6  11      206.54      257.41     41.18 o
   9   6  11       44.63       60.87     35.21 o
  -6   7  11      198.08      245.37     45.69 o
  -5   7  11       88.35      156.32     24.93 o
  -4   7  11      135.30      128.93     26.46 o
  -3   7  11       16.19       40.17     17.32 o
  -2   7  11       59.97       85.03     18.00 o
  -1   7  11      225.27      243.50     21.17 o
   0   7  11      286.11      292.42     34.58 o
   1   7  11      236.08      234.78     23.80 o
   2   7  11      184.55      168.99     22.26 o
   3   7  11      219.05      217.59     24.96 o
   4   7  11      163.83      148.31     23.71 o
   5   7  11       62.29      120.25     24.78 o
   6   7  11        6.21       22.78     27.35 o
   7   7  11        6.48      -22.46     26.64 o
   8   7  11       77.01       70.75     38.91 o
   9   7  11       31.33       41.07     53.76 o
  -6   8  11      331.13      373.29     43.26 o
  -5   8  11      346.23      283.66     37.69 o
  -4   8  11        1.22       -1.46     25.20 o
  -3   8  11        9.92        7.15     18.15 o
  -2   8  11       39.59       34.55     19.87 o
  -1   8  11      216.10      224.34     26.74 o
   0   8  11      229.20      277.75     23.30 o
   1   8  11      142.66      114.39     22.31 o
   2   8  11       27.61       17.24     26.58 o
   3   8  11        5.03       29.12     27.87 o
   4   8  11      103.44      124.16     45.69 o
   5   8  11      230.35      158.35     44.41 o
   6   8  11      233.02      220.07     34.52 o
   7   8  11       17.43      -13.85     28.60 o
   8   8  11        0.06       17.60     50.76 o
   9   8  11        3.05       61.63     62.40 o
  -5   9  11      162.69      151.64     28.24 o
  -4   9  11       32.52       -2.68     22.89 o
  -3   9  11        0.19       -2.55     18.85 o
  -2   9  11       15.82       49.60     19.43 o
  -1   9  11      249.25      307.56     27.81 o
   0   9  11      323.25      353.30     40.93 o
   1   9  11      134.70      172.19     33.90 o
   2   9  11        2.72       11.19     28.72 o
   3   9  11        0.11       -9.22     28.16 o
   4   9  11        0.17       -1.00     38.98 o
   5   9  11      274.51      200.90     49.69 o
   6   9  11      219.52      217.17     53.54 o
   7   9  11       65.15      124.36     51.12 o
   8   9  11        1.91       24.56     47.40 o
   9   9  11       18.60      103.95     55.11 o
  -4  10  11       31.71       31.47     45.67 o
  -3  10  11       25.39       19.72     21.98 o
  -2  10  11       52.76       22.68     30.29 o
  -1  10  11      179.15      127.75     31.98 o
   0  10  11       84.05      126.09     31.51 o
   1  10  11      172.66      154.61     36.22 o
   2  10  11       21.86       11.69     31.59 o
   3  10  11       68.20      109.51     48.55 o
   4  10  11        0.16      -13.56     42.98 o
   5  10  11      201.82      148.35     50.55 o
   6  10  11      102.86      175.77     52.26 o
   7  10  11       47.49       51.12     46.26 o
   8  10  11        0.30       10.85     47.98 o
  -3  11  11      202.95      152.27     48.99 o
  -2  11  11       53.44       57.49     44.40 o
  -1  11  11       52.27       16.24     41.50 o
   0  11  11        0.31      -21.09     38.37 o
   1  11  11       40.98       78.80     76.89 o
   2  11  11      115.10      181.33     57.97 o
   3  11  11      122.05      163.49     54.69 o
   4  11  11        5.33       28.41     49.40 o
   5  11  11       52.21       78.96     52.54 o
   6  11  11        3.68       -2.57     47.12 o
   7  11  11       28.85       67.82     51.40 o
   8  11  11       37.91       73.39     53.69 o
  -2  12  11      149.95       10.14     67.82 o
  -1  12  11       29.43       65.99     46.79 o
   0  12  11       12.18        7.33     44.71 o
   1  12  11        1.01       -0.95     41.87 o
   2  12  11      101.48      144.82     67.82 o
   3  12  11      202.74      277.00     67.39 o
   4  12  11       36.59        2.28     55.11 o
   5  12  11       16.21        1.14     53.12 o
   6  12  11        3.54      -17.85     53.83 o
   7  12  11        0.05      -27.27     49.83 o
   1  13  11       19.11      -32.74     49.10 o
   2  13  11       64.10       58.95     48.04 o
   3  13  11      128.67      178.87     58.04 o
   4  13  11       42.38       63.25     64.40 o
   5  13  11        6.16      111.37     62.54 o
  -1  -3  12       12.03        7.85     39.69 o
   0  -3  12       43.12       41.12     44.41 o
  -4  -2  12       64.05       80.96     40.69 o
  -3  -2  12      226.55      162.93     26.71 o
  -2  -2  12      121.79       85.41     25.04 o
  -1  -2  12       29.30       15.91     40.81 o
   0  -2  12       38.23       42.42     30.96 o
   1  -2  12       87.16       60.24     34.10 o
   2  -2  12      358.64      459.24     51.68 o
   3  -2  12       88.63      126.98     39.74 o
  -3  -1  12      134.54      129.79     35.27 o
  -2  -1  12      179.76      121.04     23.44 o
  -1  -1  12       76.17       58.67     19.17 o
   0  -1  12       45.88       61.79     20.38 o
   1  -1  12        9.99       -6.77     23.73 o
   2  -1  12      153.95      161.54     29.53 o
   3  -1  12      351.44      348.82     36.58 o
   4  -1  12       40.17        5.84     50.90 o
  -2   0  12      134.70      105.79     18.35 o
  -1   0  12      291.98      252.85     21.59 o
   0   0  12      126.31      156.28     22.57 o
   1   0  12       41.07       29.59     19.19 o
   2   0  12       18.26      -17.35     22.06 o
   3   0  12       40.64       58.23     25.45 o
   4   0  12      193.82      234.21     33.77 o
   5   0  12      150.27      168.17     40.06 o
  -6   1  12      123.73      152.92     57.83 o
  -1   1  12      253.41      265.91     19.24 o
   0   1  12      282.36      300.50     26.05 o
   1   1  12      330.07      314.90     23.89 o
   2   1  12        0.51       12.56     18.08 o
   3   1  12        2.82       20.11     36.25 o
   4   1  12      161.30      165.79     29.47 o
   5   1  12      264.42      308.55     56.61 o
   6   1  12      135.80       81.77     38.58 o
  -6   2  12      151.07      191.76     58.83 o
  -5   2  12      207.35      210.03     59.54 o
  -4   2  12       31.72       31.27     39.41 o
  -1   2  12      204.37      201.14     18.41 o
   0   2  12        7.20       15.25     14.27 o
   1   2  12      612.68      707.09     33.66 o
   2   2  12       15.42        2.09     17.70 o
   3   2  12        0.10       11.60     22.27 o
   4   2  12       27.01       20.76     25.19 o
   5   2  12      318.09      355.90     44.05 o
   6   2  12      103.91      198.98     76.75 o
   7   2  12       33.53       12.81     34.84 o
  -6   3  12       16.61       30.41     40.55 o
  -5   3  12      101.42      131.36     48.40 o
  -4   3  12      130.92      115.08     46.12 o
  -3   3  12       79.81       87.95     42.55 o
  -1   3  12      133.63      156.34     15.76 o
   0   3  12       38.37       48.95     14.26 o
   1   3  12      158.40      189.55     28.24 o
   2   3  12       59.85       58.39     17.83 o
   3   3  12       58.89       26.60     24.39 o
   4   3  12       19.70       39.38     24.12 o
   5   3  12       46.73        3.56     27.09 o
   6   3  12       65.96       84.26     48.05 o
   7   3  12       23.93       79.66     37.76 o
   8   3  12        8.14       13.56     61.68 o
  -6   4  12        0.31        5.00     35.84 o
  -5   4  12       13.81       22.85     36.12 o
  -4   4  12       78.70       71.66     30.82 o
  -3   4  12      558.06      699.35     75.39 o
  -2   4  12      149.44      142.72     25.42 o
  -1   4  12        7.36       10.86     13.53 o
   0   4  12        2.76       11.19     13.18 o
   1   4  12      168.87      204.63     23.60 o
   2   4  12      227.51      245.49     21.58 o
   3   4  12      144.81      171.57     21.58 o
   4   4  12       89.65       71.45     24.99 o
   5   4  12       24.99       25.51     25.34 o
   6   4  12       10.35       -7.92     41.91 o
   7   4  12       47.22       89.01     37.55 o
   8   4  12       73.60       25.70     45.98 o
  -6   5  12        6.13       -4.75     23.47 o
  -5   5  12        3.68       -2.96     37.62 o
  -4   5  12       71.46       87.80     30.43 o
  -3   5  12      470.88      450.32     33.73 o
  -2   5  12      497.02      477.80     27.98 o
  -1   5  12      120.93      115.96     13.07 o
   0   5  12        0.57       -1.44     13.11 o
   1   5  12       33.17       56.18     16.97 o
   2   5  12      240.96      255.84     24.59 o
   3   5  12      356.32      394.42     30.75 o
   4   5  12      114.75      102.01     29.02 o
   5   5  12       16.21      -48.02     27.20 o
   6   5  12        4.75       11.14     39.55 o
   7   5  12       20.39       27.70     43.12 o
   8   5  12      258.96      342.54     66.68 o
  -6   6  12       45.47       20.39     21.42 o
  -5   6  12       22.25       27.14     19.82 o
  -4   6  12      119.39      146.97     21.55 o
  -3   6  12       69.66      105.09     18.50 o
  -2   6  12      169.20      172.11     22.38 o
  -1   6  12      142.10      137.73     16.95 o
   0   6  12      167.04      161.48     19.45 o
   1   6  12       87.17       94.69     26.19 o
   2   6  12      243.40      214.23     20.78 o
   3   6  12      144.43      196.77     40.99 o
   4   6  12      113.33      102.34     24.31 o
   5   6  12       15.51      -12.78     23.08 o
   6   6  12        2.22        8.71     29.67 o
   7   6  12       13.78       70.23     51.97 o
   8   6  12      109.80      147.85     65.61 o
  -5   7  12       37.21       32.64     21.59 o
  -4   7  12      225.82      215.65     25.82 o
  -3   7  12        0.15      -11.77     16.95 o
  -2   7  12       24.80       35.67     15.08 o
  -1   7  12       45.65       40.23     15.96 o
   0   7  12      168.05      167.75     18.81 o
   1   7  12        1.78        8.82     18.73 o
   2   7  12      139.12      138.84     18.92 o
   3   7  12       70.68      104.60     22.40 o
   4   7  12       93.19      129.49     24.62 o
   5   7  12      144.89      195.46     33.59 o
   6   7  12        3.46      -48.32     27.66 o
   7   7  12       41.47       27.70     43.76 o
   8   7  12       33.51       22.29     52.40 o
  -5   8  12       86.33      116.81     26.33 o
  -4   8  12      119.22      133.88     25.06 o
  -3   8  12        4.46      -24.84     18.09 o
  -2   8  12        2.55       -5.11     18.34 o
  -1   8  12      118.17      141.91     20.62 o
   0   8  12      373.98      364.03     30.00 o
   1   8  12       55.59       56.21     28.46 o
   2   8  12        0.98       12.17     27.80 o
   3   8  12        0.50        8.98     27.80 o
   4   8  12       25.77       45.27     29.13 o
   5   8  12      235.77      235.02     34.53 o
   6   8  12      180.56      170.40     34.35 o
   7   8  12       37.40       42.51     32.44 o
   8   8  12       16.83      -17.52     32.41 o
  -4   9  12       99.98       92.60     35.61 o
  -3   9  12        0.12      -33.27     19.11 o
  -2   9  12        2.85        1.11     18.54 o
  -1   9  12      105.94      134.81     29.12 o
   0   9  12      237.53      278.44     37.76 o
   1   9  12      224.39      208.42     46.05 o
   2   9  12       34.24       66.77     30.32 o
   3   9  12        0.42      -22.17     28.05 o
   4   9  12       10.28      -28.27     40.55 o
   5   9  12       82.25       32.84     44.98 o
   6   9  12      180.75      284.57     57.26 o
   7   9  12       51.17        0.29     48.40 o
   8   9  12        1.13       51.69     50.55 o
  -3  10  12       28.52       61.88     33.19 o
  -2  10  12       47.16      -25.63     30.36 o
  -1  10  12       65.62       78.32     30.72 o
   0  10  12       88.62       98.54     30.09 o
   1  10  12       51.05       43.18     33.42 o
   2  10  12       42.50      103.95     33.62 o
   3  10  12       62.19       74.53     46.55 o
   4  10  12        4.97       13.71     43.12 o
   5  10  12       26.38       51.12     46.12 o
   6  10  12       71.48      145.21     51.12 o
   7  10  12       47.18      146.35     52.97 o
  -2  11  12       91.51       48.35     35.16 o
  -1  11  12       35.70       27.97     45.91 o
   0  11  12       15.38      -41.14     30.60 o
   1  11  12       12.20       -1.57     49.97 o
   2  11  12       50.85       50.83     51.83 o
   3  11  12      157.60      275.29     60.54 o
   4  11  12       55.22      141.78     55.11 o
   5  11  12        0.21      -13.71     48.12 o
   6  11  12        0.46       18.70     50.97 o
   7  11  12       21.73      -10.14     50.40 o
   0  12  12        0.89      -15.01     94.52 o
   1  12  12        0.41      -30.48     42.78 o
   2  12  12       99.00      168.63     63.68 o
   3  12  12      139.26      190.76     62.68 o
   4  12  12       91.70      100.95     57.26 o
   5  12  12       21.79       27.84     54.97 o
  -2  -1  13      127.79      114.79     24.48 o
  -1  -1  13       57.34       18.48     23.52 o
   0  -1  13       14.76       -3.20     20.96 o
   1  -1  13       21.28       56.88     26.94 o
   2  -1  13      143.03      189.62     50.12 o
  -2   0  13       39.34       29.30     16.46 o
  -1   0  13      178.21      194.77     27.33 o
   0   0  13      243.56      273.28     24.55 o
   1   0  13       35.00       89.44     24.35 o
   2   0  13        0.73      -43.06     23.93 o
   3   0  13       92.12       65.52     28.64 o
  -2   1  13        3.75       13.99     25.56 o
  -1   1  13      193.29      233.17     23.58 o
   0   1  13      258.09      291.64     23.97 o
   1   1  13      140.74      136.05     20.50 o
   2   1  13        6.77       38.21     23.50 o
   3   1  13       14.87       -6.33     27.34 o
   4   1  13       10.74        3.92     33.03 o
   5   1  13      110.55       93.58     37.81 o
  -5   2  13      114.32       94.09     50.55 o
  -1   2  13       60.21       54.52     14.44 o
   0   2  13      124.68      156.21     18.09 o
   1   2  13       91.68       92.00     18.35 o
   2   2  13       73.98       30.55     19.27 o
   3   2  13        0.98      -31.75     22.44 o
   4   2  13        0.13      -16.07     26.07 o
   5   2  13       67.80      113.86     73.18 o
   6   2  13       48.37      107.80     61.97 o
  -5   3  13       49.61       78.96     47.98 o
  -4   3  13      192.61      186.47     58.11 o
  -1   3  13       90.99       88.92     14.43 o
   0   3  13       11.59       23.55     14.47 o
   1   3  13       25.04       37.02     16.71 o
   2   3  13      241.67      260.04     39.02 o
   3   3  13       48.96       14.03     22.75 o
   4   3  13       33.84       29.54     25.49 o
   5   3  13      113.57      134.41     58.11 o
   6   3  13       64.10      104.64     37.83 o
  -5   4  13        3.29       -7.85     39.27 o
  -4   4  13      198.74      189.47     54.69 o
  -3   4  13      318.15      476.04     65.97 o
  -1   4  13       38.43       66.00     21.34 o
   0   4  13       10.71      -10.75     15.54 o
   1   4  13        6.32        9.61     15.68 o
   2   4  13      313.63      328.51     24.63 o
   3   4  13      174.35      214.08     28.29 o
   4   4  13       89.22       98.43     26.82 o
   5   4  13       20.81      -10.78     29.59 o
   6   4  13       57.42       29.93     49.97 o
   7   4  13       50.69       36.55     37.35 o
  -5   5  13        0.08       11.71     37.12 o
  -4   5  13       15.25      -17.38     28.82 o
  -3   5  13      110.24      176.64     47.98 o
  -2   5  13      423.02      390.37     30.37 o
  -1   5  13       58.96       65.00     13.62 o
   0   5  13        2.61       -0.68     16.14 o
   1   5  13       28.56        9.66     23.30 o
   2   5  13      174.21      219.29     24.70 o
   3   5  13      277.58      340.63     41.26 o
   4   5  13       90.42      151.33     32.79 o
   5   5  13        9.59       -0.58     43.19 o
   6   5  13        1.31      -27.41     39.98 o
   7   5  13       16.10       18.13     44.41 o
  -5   6  13       28.56      -13.96     22.85 o
  -4   6  13       31.50       39.69     26.69 o
  -3   6  13        1.66        0.58     16.76 o
  -2   6  13       45.23       39.10     14.89 o
  -1   6  13       39.98       91.12     27.22 o
   0   6  13       18.47       10.71     14.34 o
   1   6  13       62.76       74.60     16.20 o
   2   6  13       54.45       44.43     17.27 o
   3   6  13      165.50      193.00     26.48 o
   4   6  13       48.42       65.73     24.95 o
   5   6  13       52.42       56.45     65.61 o
   6   6  13        5.99       22.19     32.14 o
   7   6  13        0.24      -57.04     82.17 o
  -4   7  13       26.45       41.58     20.87 o
  -3   7  13       32.94       57.44     19.99 o
  -2   7  13       10.04       -5.81     15.04 o
  -1   7  13       68.01       89.75     17.64 o
   0   7  13       95.22      102.61     20.39 o
   1   7  13       51.05       59.69     34.70 o
   2   7  13       21.25       -1.78     20.41 o
   3   7  13       23.18       40.05     21.21 o
   4   7  13       29.60       50.64     23.66 o
   5   7  13       55.78       48.13     33.63 o
   6   7  13       69.28       42.00     33.05 o
   7   7  13       51.20       90.05     37.30 o
  -4   8  13       29.66       15.74     21.94 o
  -3   8  13       53.68       40.13     21.02 o
  -2   8  13        3.32       12.15     19.23 o
  -1   8  13      121.49       95.19     23.35 o
   0   8  13      372.46      373.47     30.50 o
   1   8  13      152.14      204.95     32.35 o
   2   8  13        6.19       17.47     27.73 o
   3   8  13        0.05      -60.38     35.84 o
   4   8  13        3.58       29.19     24.12 o
   5   8  13      149.66      159.81     33.60 o
   6   8  13       52.44      -28.88     31.65 o
   7   8  13       51.64       95.40     51.83 o
  -3   9  13      117.58       20.23     30.56 o
  -2   9  13        0.32       10.66     28.55 o
  -1   9  13       37.42       54.72     26.98 o
   0   9  13      156.79      222.95     36.12 o
   1   9  13      181.86      220.23     35.38 o
   2   9  13       15.76       34.34     30.63 o
   3   9  13        1.27      -18.33     37.62 o
   4   9  13        2.45      -33.98     42.41 o
   5   9  13       79.90       64.97     46.83 o
   6   9  13      132.97       59.40     49.83 o
   7   9  13       15.21      -34.27     47.55 o
  -2  10  13       32.89       67.00     32.53 o
  -1  10  13       29.02       34.82     32.34 o
   0  10  13       46.71       56.26     34.77 o
   1  10  13       37.17       25.16     33.11 o
   2  10  13       56.91       60.98     34.17 o
   3  10  13       36.18       36.70     45.98 o
   4  10  13       23.87      -21.13     44.26 o
   5  10  13        1.86      -11.99     44.12 o
   6  10  13       38.64       58.83     50.83 o
  -1  11  13        9.29       15.08     42.47 o
   0  11  13       11.54        9.77     32.04 o
   1  11  13        1.95      -13.71     50.12 o
   2  11  13       41.05      -95.95     47.98 o
   3  11  13      121.89       99.66     54.11 o
   4  11  13      205.73      198.61     58.54 o
   5  11  13        7.10      -92.81     49.12 o
   2  12  13       23.19       17.99     54.83 o
   3  12  13       36.51       65.11     57.83 o
  -2   1  14        0.39      -11.42     27.84 o
  -1   1  14       49.29       55.79     17.34 o
   0   1  14      214.41      227.41     22.75 o
   1   1  14      217.94      242.15     29.22 o
   2   1  14        0.12      -16.77     27.68 o
  -1   2  14       27.06       32.23     15.32 o
   0   2  14      137.01      135.62     19.49 o
   1   2  14      135.07      176.74     21.99 o
   2   2  14      120.34      103.85     26.29 o
   3   2  14       23.50       14.93     43.03 o
  -1   3  14       22.23       32.12     20.43 o
   0   3  14       71.21       72.70     17.12 o
   1   3  14       11.93        9.08     27.35 o
   2   3  14      112.34       76.11     24.32 o
   3   3  14       89.16      108.11     27.62 o
   4   3  14       52.72       57.70     28.85 o
  -2   4  14      112.61      103.52     28.98 o
  -1   4  14      127.63      171.42     19.57 o
   0   4  14       16.36       50.79     18.03 o
   1   4  14        5.86        7.34     16.85 o
   2   4  14      100.43      114.45     28.15 o
   3   4  14      125.12      160.40     27.91 o
   4   4  14       42.89       39.16     27.56 o
   5   4  14        1.02       26.46     33.66 o
  -3   5  14      110.21       41.26     41.98 o
  -2   5  14       30.60       28.23     19.50 o
  -1   5  14       27.87       31.92     13.81 o
   0   5  14       24.49       56.00     15.56 o
   1   5  14        7.55       -0.80     18.47 o
   2   5  14       61.37       53.39     27.41 o
   3   5  14      155.39      207.19     35.86 o
   4   5  14       87.41       79.88     33.32 o
   5   5  14        4.40        5.85     39.84 o
  -3   6  14       19.63       64.38     18.93 o
  -2   6  14       73.21       78.89     16.40 o
  -1   6  14       29.22       35.97     25.24 o
   0   6  14       20.73        3.20     16.53 o
   1   6  14        3.94       -7.13     16.86 o
   2   6  14       34.44       42.76     21.52 o
   3   6  14       88.95       88.15     25.03 o
   4   6  14       62.14       59.77     26.06 o
   5   6  14       50.99       14.08     31.87 o
   6   6  14        8.77      -20.22     32.84 o
  -3   7  14        2.81      -11.45     27.33 o
  -2   7  14        8.27        8.70     16.38 o
  -1   7  14      107.91      131.39     21.82 o
   0   7  14      121.41      107.74     22.50 o
   1   7  14      108.41       73.11     20.85 o
   2   7  14       23.16       24.27     22.20 o
   3   7  14       21.05       37.04     23.32 o
   4   7  14       21.48      -10.67     25.28 o
   5   7  14       21.78       38.72     31.96 o
   6   7  14       95.40       57.06     36.21 o
  -2   8  14        0.27        8.20     24.62 o
  -1   8  14       35.03       34.76     21.71 o
   0   8  14      118.53      123.14     30.33 o
   1   8  14      218.81      217.62     35.20 o
   2   8  14       18.92       -6.88     28.66 o
   3   8  14        0.21      -36.52     37.05 o
   4   8  14       17.59       25.72     25.32 o
   5   8  14        7.43       31.58     30.85 o
   6   8  14       75.71       38.12     81.39 o
  -2   9  14       27.07       41.55     59.83 o
  -1   9  14       22.86       45.15     43.88 o
   0   9  14       59.16       48.67     30.40 o
   1   9  14      174.34      203.66     42.19 o
   2   9  14       34.87       12.13     31.47 o
   3   9  14        0.05       -3.53     31.87 o
   4   9  14        0.28        9.14     47.55 o
   5   9  14       35.92      -10.99     46.26 o
   0  10  14        9.13       -8.67     40.55 o
   1  10  14       43.44       59.49     34.30 o
   2  10  14       55.29       44.79     35.28 o
   3  10  14       83.14      119.08     51.26 o
   4  10  14       24.26      -29.13     45.12 o
   0   4  15        2.47        4.52     20.78 o
   1   4  15       11.13       11.48     20.82 o
   2   4  15        1.32       26.10     28.64 o
  -1   5  15       56.71       20.44     22.96 o
   0   5  15       14.74       14.74     16.25 o
   1   5  15       34.42       36.59     20.49 o
   2   5  15        0.09       -3.19     49.76 o
   3   5  15      110.28       99.66     41.98 o
  -1   6  15       46.81       55.20     23.50 o
   0   6  15       55.40       34.97     16.85 o
   1   6  15       38.14       40.23     18.07 o
   2   6  15        6.81      -33.77     21.37 o
   3   6  15       56.54       86.77     26.16 o
   0   7  15       95.85       99.03     22.35 o
   1   7  15       68.34       72.75     29.19 o
   2   7  15        5.68        3.42     23.43 o
   3   7  15        7.88       14.64     24.30 o
   1   8  15      108.19      134.07     31.75 o
   2   8  15       32.09        5.12     33.98 o
   3   8  15        0.06       60.40     42.69 o
 
